# Supplementary material for: The school education, ritual customs, and reciprocity associated with self-regulating hand hygiene practices during COVID-19 in Japan
Source: BMC Public Health. 2022 Sep 2;22:1663. doi: 10.1186/s12889-022-14012-z (PMC9436733; doi:10.1186/s12889-022-14012-z)
Supplement: Supplementary file 1 — Additional file 1: Appendix 1. Mean Values of Handwashing Practices (0/1) with Water (left) and with Soap (right) from Survey 1 to 4. Appendix 2. Mean Values of Hygiene Practices (0−7 Scale) from Survey 1 to 4. Appendix 3. Descriptive Statistics of Independent Variables (n=6,050). Appendix 4. Handwashing Practices in April (Four Items Presented Separately). Appendix 5. Hygiene Practices in April (Fifteen Items Presented Separately). Appendix 6. Distribution of Handwashing Education and Childhood Residence by Age Group and Gender. Appendix 7. Usage of a Handkerchief. [file 12889_2022_14012_MOESM1_ESM.xlsx]

## Sheet: A1
			Appendix 1. Mean Values of Handwashing Practices (0/1) with Water (left) and with Soap (right) from Survey 1 to 4.

## Sheet: A2
				Appendix 2. Mean Values of Hygiene Practices (0─7 Scale) from Survey 1 to 4

## Sheet: A3
	Appendix 3. Descriptive Statistics of Independent Variables (n=6,050)
			Mean	S.D.	Min.	Max.
	Childhood Education/ Residence
	Handwashing Education at Elementary School
		Everyone in my class at elementary school was supervised by teachers to ensure that they washed their hands in turn before lunch and after physical education	0.233058	0.422814	0	1
		There was a handmade soap making class in my elementary school	0.120331	0.325375	0	1
	Childhood Residential Area Near Shrines/Temples
		There were shrines near my house or along the school route during my childhood	0.490578	0.499953	0	1
		There were temples near my house or along the school route during my childhood	0.366612	0.481919	0	1
	Handwashing Practices at Shrines/Temples
		When you were a child, did you wash your hands at shrines and/or temples?
		I did not wash my hands (base)	0.12562	0.331448	0	1
		I washed my hands only a few times	0.182149	0.385999	0	1
		I washed my hands most of the time	0.266116	0.441962	0	1
		I always washed my hands	0.189091	0.391613	0	1
		I do not remember	0.0550413	0.22808	0	1
		I have never been to a shrine/temple	0.181983	0.385863	0	1
	Reciprocity (1~5; 5 is "very strongly agree")
		If others do me a favor, I am prepared to return it	3.95967	0.821693	1	5
	Handkerchief (0/1)
		I do not carry a handkerchief when outside the house	0.205124	0.403826	0	1
		I sometimes carry a handkerchief when outside the house	0.144628	0.351755	0	1
		I always carry a handkerchief when outside the house	0.650248	0.476931	0	1
	Demographic Variables
		Female	0.497686	0.500036	0	1
		Age	44.7185	13.9818	20	69
		Level of educational attainment (ranging from 1 equivalent to elementary school level, to 11 assigned for a doctoral degree)	5.60645	2.03043	1	11
		Married (=1)	0.553223	0.4972	0	1
		Number of children	0.899339	1.09431	0	9
		I live with a person aged ≥65 years	0.267107	0.442485	0	1
		I have a child aged 0─6 years	0.0993388	0.299141	0	1
		I have a child aged 6-12 years	0.0555372	0.229045	0	1
		I have a child aged 12-18 years	0.0543802	0.226785	0	1
		I have a child aged ≥18 years or no child	0.790744	0.406811	0	1
	Behavioral Factors
		I would like to donate to charitable organizations without expecting anything in return	2.88992	1.00509	1	5
		In 2019, how often did you participate in voluntary activities?	5.77124	0.736076	1	6
		I would like to take risks	3.88628	2.35296	0	10
		I could give up on the immediate benefits at present for distant rewards ─ delayed gratification	4.85058	2.11884	0	10
	Labor Variables
	Pre-tax Household income including bonus in 2019 (Unit: 10,000 JPY)
		Household income less than 100	0.0418182	0.20019	0	1
		100 to 200	0.0545455	0.22711	0	1
		200 to 400	0.179669	0.383944	0	1
		400 to 600	0.19405	0.3955	0	1
		600 to 800	0.132397	0.33895	0	1
		800 to 1000	0.0932231	0.290769	0	1
		1000 to 1200	0.0461157	0.209753	0	1
		1200 to 1400	0.0234711	0.151407	0	1
		1400 to 1600	0.02	0.140012	0	1
		1600 to 1800	0.0067769	0.082049	0	1
		1800 to 2000	0.0057851	0.0758459	0	1
		Higher than 2000	0.0094215	0.096614	0	1
		Do not know	0.0990083	0.298698	0	1
		Do not want to respond	0.093719	0.291461	0	1
	Type of Employment
		Full-time employee	0.429917	0.495105	0	1
		Part-time employee	0.0993388	0.299141	0	1
		Student / part-time employee	0.0398347	0.195587	0	1
		Temporary worker (hired via a temporary job agency, working on a specific project for a company, etc.)	0.0183471	0.134214	0	1
		Contract worker	0.0515702	0.221176	0	1
		Others	0.360992	0.480328	0	1
	Type of Occupation
		Office and administrative support	0.244298	0.429705	0	1
		Sales and related occupations	0.061157	0.239638	0	1
		Management, business, and financial operations	0.0672727	0.250514	0	1
		Professional and related occupations	0.141488	0.348553	0	1
		Service occupations	0.104628	0.306099	0	1
		Construction, extraction, and maintenance	0.0575207	0.232854	0	1
		Farming, fishing, and forestry	0.0077686	0.0878039	0	1
		Homemaker	0.16	0.366636	0	1
		Student	0.025124	0.156515	0	1
		Unemployed (excluding homemakers)	0.0656198	0.247637	0	1
		Others	0.065124	0.246765	0	1
	Remote Work
		I go to the workplace because remote work is not possible	0.346942	0.476036	0	1
		I work outside my home/office, such as at a café, because working from home is not possible	0.007438	0.0859297	0	1
		I could work remotely if I tried to, but I go to the workplace every day	0.0317355	0.17531	0	1
		As remote work is possible, I work from home most of the time	0.105455	0.307164	0	1
		As remote work is possible, I always work from home	0.0728926	0.259982	0	1
		In the preceding week, I have not done any paid work	0.0747107	0.262946	0	1
		Not in labor force	0.360826	0.48028	0	1
	Childhood Home Environment (For Robustness Check)
		There was a Shinto altar in my house when I was a child	0.378182	0.484973	0	1
		There was a Buddhist altar in my house when I was a child	0.419504	0.493519	0	1

## Sheet: A4
	Appendix 4. Handwashing Practices in April (Four Items Presented Separately)
				Handwashing Practices in April with Water					Handwashing Practices in April with Soap
				Washing hands after coming home	Washing hands before eating	Washing hands after toilet use (urination)	Washing hands after toilet use (defecation)		Washing hands after coming home	Washing hands before eating	Washing hands after toilet use (urination)	Washing hands after toilet use (defecation)
				(1)	(2)	(3)	(4)		(5)	(6)	(7)	(8)
	Panel A: Eq. (1) Adjustments for childhood education/residence as below, as well as demographic/ behavioral/labor/age and prefecture dummies
	Elementary School Education
		Everyone in my class was supervised by teachers to ensure that they washed their hands in turn		0.0195**	0.0436***	0.0185**	0.0165**		0.0468***	0.1015***	0.0661***	0.0634***
				(0.008)	(0.013)	(0.007)	(0.007)		(0.013)	(0.018)	(0.017)	(0.016)
		There was a handmade soap making class		0.0175*	0.0723***	0.0170*	0.0121		0.0250	0.1018***	0.0928***	0.0507***
				(0.009)	(0.015)	(0.009)	(0.009)		(0.016)	(0.021)	(0.021)	(0.020)
	Childhood Residential Area Near Shrines/Temples
		There were shrines near my house or along the school route		0.0129*	-0.0046	0.0114*	0.0139**		-0.0002	-0.0112	0.0021	0.0144
				(0.007)	(0.012)	(0.007)	(0.007)		(0.013)	(0.017)	(0.016)	(0.015)
		There were temples near my house or along the school route		-0.0026	0.0071	0.0002	0.0012		0.0071	0.0139	0.0033	-0.0079
				(0.007)	(0.012)	(0.007)	(0.007)		(0.013)	(0.017)	(0.016)	(0.016)
	Panel B: Eq. (2) Adjustments for handwashing experiences at shrines/temple and reciprocity as below in addition to those in Panel A
	Elementary School Education
		Everyone in my class was supervised by teachers to ensure that they washed their hands in turn		0.0129*	0.0332***	0.0112	0.0096		0.0371***	0.0885***	0.0514***	0.0499***
				(0.008)	(0.013)	(0.007)	(0.007)		(0.013)	(0.018)	(0.017)	(0.016)
		There was a handmade soap making class		0.0150	0.0660***	0.0142	0.0096		0.0205	0.0927***	0.0834***	0.0433**
				(0.009)	(0.015)	(0.009)	(0.009)		(0.016)	(0.021)	(0.021)	(0.020)
	Childhood Residential Area Near Shrines/Temples
		There were shrines near my house or along the school route		0.0102	-0.0024	0.0082	0.0110		-0.0003	-0.0030	0.0071	0.0191
				(0.007)	(0.012)	(0.007)	(0.007)		(0.013)	(0.017)	(0.016)	(0.016)
		There were temples near my house or along the school route		-0.0038	0.0048	-0.0011	-0.0001		0.0062	0.0119	0.0016	-0.0087
				(0.007)	(0.012)	(0.007)	(0.007)		(0.013)	(0.017)	(0.016)	(0.015)
	Childhood Handwashing Experiences at Shrines/Temples
		Never washed hands (Base)
		Washed hands only a few times		0.0282***	0.0478***	0.0281***	0.0303***		0.0280	0.0537**	0.0314	0.0368*
				(0.010)	(0.016)	(0.009)	(0.009)		(0.017)	(0.023)	(0.022)	(0.021)
		Washed hands most of the time		0.0374***	0.0828***	0.0386***	0.0372***		0.0683***	0.1353***	0.1217***	0.1105***
				(0.009)	(0.016)	(0.009)	(0.009)		(0.016)	(0.022)	(0.021)	(0.020)
		Always washed hands		0.0380***	0.1117***	0.0390***	0.0379***		0.0687***	0.1658***	0.1502***	0.1251***
				(0.010)	(0.017)	(0.010)	(0.009)		(0.018)	(0.023)	(0.023)	(0.022)
	Reciprocity
		Reciprocity		0.0239***	0.0030	0.0268***	0.0259***		0.0344***	-0.0080	0.0185**	0.0349***
				(0.004)	(0.006)	(0.003)	(0.003)		(0.006)	(0.008)	(0.008)	(0.008)
	Demographic Variables
		Female (=1)		0.0433***	0.0808***	0.0395***	0.0354***		0.0955***	0.1065***	0.1445***	0.1116***
				(0.007)	(0.011)	(0.006)	(0.006)		(0.012)	(0.016)	(0.015)	(0.015)
		Educational Background (1─11)		0.0023	0.0005	0.0030**	0.0042***		0.0022	0.0001	0.0005	0.0015
				(0.002)	(0.003)	(0.001)	(0.001)		(0.003)	(0.004)	(0.003)	(0.003)
		Married (=1)		0.0108	-0.0367***	0.0116	0.0117		0.0483***	-0.0069	0.0100	0.0284
				(0.008)	(0.014)	(0.008)	(0.008)		(0.014)	(0.019)	(0.019)	(0.018)
		Number of Children		0.0044	-0.0080	0.0005	-0.0015		-0.0074	-0.0263***	-0.0220***	-0.0209***
				(0.004)	(0.006)	(0.003)	(0.003)		(0.006)	(0.008)	(0.008)	(0.008)
		Having a family member aged ≥65 years living in the same residence		0.0110	0.0059	0.0098	0.0093		0.0365***	-0.0009	0.0387**	0.0472***
				(0.007)	(0.011)	(0.006)	(0.006)		(0.012)	(0.016)	(0.015)	(0.015)
		Having chidren aged 0─6 years (Preschool)		0.0028	0.0276	-0.0014	0.0004		0.0698***	0.0795***	0.0943***	0.1072***
				(0.012)	(0.020)	(0.011)	(0.011)		(0.021)	(0.028)	(0.027)	(0.026)
		Having chidren aged 6─12 years (Elementary)		0.0068	0.0526**	-0.0026	0.0025		0.0383	0.0751**	0.0648**	0.0910***
				(0.014)	(0.023)	(0.013)	(0.013)		(0.025)	(0.032)	(0.032)	(0.030)
		Having chidren aged 12─18 years (Secondary)		-0.0002	0.0336	-0.0065	-0.0011		0.0354	0.0430	0.0280	0.0521*
				(0.014)	(0.023)	(0.013)	(0.013)		(0.024)	(0.031)	(0.031)	(0.029)
	Behavioral Traits
		Motivation for charitable donations (1─5)		0.0086***	0.0286***	0.0053*	0.0033		0.0174***	0.0403***	0.0303***	0.0251***
				(0.003)	(0.005)	(0.003)	(0.003)		(0.005)	(0.007)	(0.007)	(0.006)
		Participation in volunteer activities in 2019 (1─6)		0.0009	-0.0081	0.0082**	0.0037		0.0116*	-0.0031	0.0060	0.0171**
				(0.004)	(0.006)	(0.004)	(0.004)		(0.007)	(0.009)	(0.009)	(0.008)
		Taking risks (0─10)		-0.0011	0.0025	-0.0004	-0.0020		-0.0018	0.0040	-0.0001	-0.0039
				(0.001)	(0.002)	(0.001)	(0.001)		(0.002)	(0.003)	(0.003)	(0.003)
		Giving up on the immediate benefits at present for distant rewards ─ delayed gratification (0─10)		0.0003	0.0028	0.0023*	0.0023*		0.0035	0.0015	0.0049	0.0059*
				(0.001)	(0.002)	(0.001)	(0.001)		(0.003)	(0.003)	(0.003)	(0.003)
	Note: Results yielded by Eq. (1) are presented in Panel A. Note that in Panel A, childhood handwashing experiences at shrines/temples and reciprocity (customs/reciprocity) are intentionally excluded from these findings because these two sets of variables are considered as concomitant variables which are a plausible surrogate for more immediately relevant confounding variables (education / residen…

## Sheet: A5
	Appendix 5. Hygiene Practices in April (Fifteen Items Presented Separately)
				Placing a mask or handkerchief over my mouth when coughing or sneezing	Always wearing a mask when talking	Always wearing a mask when going out	Gargling, handwashing, and disinfection of hands and fingers with alcohol	Trying to avoid shaking hands	Using cashless payment methods instead of cash	Talking with others via phone or video call whenever possible	Designating one person to do the shopping or going out in a small group	Using take-out or home delivery services instead of going to restaurants	Using delivery or mail-order services for larger purchases	Avoiding going out if feeling unwell	Trying to stay home as much as possible even if I not ill	Trying to avoid touching face	Getting plenty of rest and sleep	Eating nutritious foods
				(1)	(2)	(3)	(4)	(5)	(6)	(7)	(8)	(9)	(10)	(11)	(12)	(13)	(14)	(15)
	Panel A: Eq. (1) Adjustments for childhood education/residence as below, as well as demographic/ behavioral/labor/age and prefecture dummies
	Elementary School Education
		Everyone in my class was supervised by teachers to ensure that they washed their hands in turn		0.2339***	0.3186***	0.2176***	0.2341***	0.2610***	0.1366	0.3811***	0.2438***	0.3426***	0.3400***	0.3530***	0.2208***	0.3610***	0.2416***	0.3609***
				(0.087)	(0.081)	(0.072)	(0.062)	(0.086)	(0.090)	(0.096)	(0.078)	(0.104)	(0.101)	(0.095)	(0.069)	(0.084)	(0.067)	(0.071)
		There was a handmade soap making class		0.0256	0.3419***	0.1828**	0.1603**	0.1710*	0.2201**	0.2939**	0.1780*	0.2597**	0.0451	0.0761	-0.1226	0.4304***	0.1411*	0.1956**
				(0.105)	(0.097)	(0.086)	(0.074)	(0.104)	(0.109)	(0.116)	(0.094)	(0.126)	(0.122)	(0.115)	(0.084)	(0.101)	(0.081)	(0.086)
	Childhood Residential Area Near Shrines/Temples
		There were shrines near my house or along the school route		0.0998	0.0613	0.1345**	0.1165**	0.0532	0.0244	0.0557	0.0159	-0.0853	0.0103	0.0155	0.1953***	0.0107	0.1504**	0.0943
				(0.083)	(0.077)	(0.068)	(0.059)	(0.082)	(0.086)	(0.091)	(0.074)	(0.099)	(0.096)	(0.090)	(0.066)	(0.080)	(0.064)	(0.068)
		There were temples near my house or along the school route		-0.0324	0.0659	0.0182	0.0305	-0.0330	-0.0360	-0.0396	0.0067	0.0991	0.0537	0.0763	0.0098	0.1329*	0.1001	0.0672
				(0.084)	(0.077)	(0.069)	(0.059)	(0.082)	(0.086)	(0.092)	(0.075)	(0.100)	(0.097)	(0.091)	(0.066)	(0.080)	(0.064)	(0.068)
	Panel B: Eq. (2) Adjustments for handwashing experiences at shrines/temple and reciprocity as below in addition to those in Panel A
	Elementary School Education
		Everyone in my class was supervised by teachers to ensure that they washed their hands in turn		0.1479*	0.2472***	0.1537**	0.1620***	0.1955**	0.1003	0.3083***	0.1842**	0.2826***	0.2718***	0.2802***	0.1630**	0.3091***	0.1944***	0.2927***
				(0.087)	(0.081)	(0.071)	(0.061)	(0.086)	(0.090)	(0.096)	(0.078)	(0.105)	(0.102)	(0.095)	(0.069)	(0.084)	(0.067)	(0.071)
		There was a handmade soap making class		-0.0072	0.3078***	0.1615*	0.1321*	0.1454	0.2031*	0.2541**	0.1519	0.2290*	0.0078	0.0441	-0.1427*	0.3939***	0.1258	0.1609*
				(0.105)	(0.097)	(0.086)	(0.073)	(0.103)	(0.109)	(0.116)	(0.094)	(0.126)	(0.122)	(0.114)	(0.083)	(0.101)	(0.081)	(0.085)
	Childhood Residential Area Near Shrines/Temples
		There were shrines near my house or along the school route		0.0942	0.0468	0.1072	0.1074*	0.0255	0.0303	0.0450	0.0158	-0.1013	0.0081	0.0203	0.1939***	0.0392	0.1249*	0.0914
				(0.083)	(0.077)	(0.068)	(0.058)	(0.082)	(0.086)	(0.092)	(0.074)	(0.100)	(0.097)	(0.091)	(0.066)	(0.081)	(0.064)	(0.068)
		There were temples near my house or along the school route		-0.0444	0.0527	0.0119	0.0258	-0.0419	-0.0376	-0.0548	0.0014	0.0819	0.0383	0.0709	0.0071	0.1218	0.0960	0.0553
				(0.083)	(0.077)	(0.068)	(0.058)	(0.082)	(0.086)	(0.092)	(0.074)	(0.100)	(0.097)	(0.090)	(0.066)	(0.080)	(0.064)	(0.068)
	Childhood Handwashing Experiences at Shrines/Temples
		Never washed hands (Base)
		Washed hands only a few times		0.4423***	0.2471**	0.1394	0.1917**	0.1347	0.0346	0.1916	0.1518	0.2760**	0.2591*	0.1963	0.1555*	0.2227**	0.0282	0.2017**
				(0.113)	(0.105)	(0.093)	(0.079)	(0.112)	(0.118)	(0.125)	(0.101)	(0.136)	(0.132)	(0.124)	(0.090)	(0.110)	(0.087)	(0.092)
		Washed hands most of the time		0.5225***	0.3395***	0.1658*	0.3566***	0.2602**	0.1141	0.3631***	0.2726***	0.3117**	0.3328***	0.3826***	0.1708**	0.4023***	-0.0163	0.2842***
				(0.107)	(0.099)	(0.088)	(0.075)	(0.106)	(0.111)	(0.118)	(0.096)	(0.129)	(0.125)	(0.117)	(0.085)	(0.104)	(0.082)	(0.087)
		Always washed hands		0.6595***	0.5730***	0.2782***	0.4445***	0.2996***	0.2424**	0.5923***	0.4118***	0.5212***	0.6560***	0.5153***	0.3378***	0.6986***	0.1535*	0.5707***
				(0.115)	(0.107)	(0.094)	(0.081)	(0.114)	(0.120)	(0.127)	(0.103)	(0.139)	(0.135)	(0.126)	(0.091)	(0.112)	(0.089)	(0.094)
	Reciprocity
		Reciprocity		0.3086***	0.2090***	0.3618***	0.3514***	0.2929***	0.1596***	0.1418***	0.2413***	0.0743	0.1082**	0.2916***	0.3191***	-0.0361	0.3116***	0.1793***
				(0.040)	(0.037)	(0.033)	(0.028)	(0.040)	(0.042)	(0.045)	(0.036)	(0.049)	(0.047)	(0.044)	(0.032)	(0.039)	(0.031)	(0.033)
	Note: Results yielded by Eq. (1) are presented in Panel A. Note that in Panel A, childhood handwashing experiences at shrines/temples and reciprocity (customs/reciprocity) are intentionally excluded from these findings because these two sets of variables are considered as concomitant variables which are a plausible surrogate for more immediately relevant confounding variables (education / residen…

## Sheet: A6
	Appendix 6. Distribution of Handwashing Education and Childhood Residence by Age Group and Gender
	Everyone in my class at elementary school was supervised by teachers to ensure that they washed their hands in turn
	Male							Female
	Age	Observation	Yes	No	Don't remember	Yes/ (Yes+No)		Age	Observation	Yes	No	Don't remember	Yes/ (Yes+No)
	20-29	634	24.29	37.07	38.64	0.39586		20-29	649	26.04	40.22	33.74	0.392997
	30-39	597	20.94	38.86	40.2	0.350167		30-39	588	24.83	38.1	37.07	0.394565
	40-49	592	21.96	38.85	39.19	0.361125		40-49	590	25.08	38.14	36.78	0.39671
	50-59	598	20.9	39.13	39.97	0.348159		50-59	595	28.4	32.94	38.66	0.462993
	60-	618	16.02	39.32	44.66	0.289483		60-	589	24.62	35.14	40.24	0.411981
	Total	3039	20.83	38.63	40.54	0.35032		Total	3011	25.81	36.96	37.23	0.411184
	There was a handmade soap making class in my elementary school
	Male							Female
	Age	Observation	Yes	No	Don't remember	Yes/ (Yes+No)		Age	Observation	Yes	No	Don't remember	Yes/ (Yes+No)
	20-29	634	18.77	48.42	32.81	0.279357		20-29	649	15.87	57.01	27.12	0.217755
	30-39	597	15.58	49.41	35.01	0.239729		30-39	588	12.76	59.69	27.55	0.176121
	40-49	592	13.68	53.72	32.6	0.202967		40-49	590	7.63	66.95	25.42	0.102306
	50-59	598	10.54	54.35	35.12	0.162429		50-59	595	6.39	64.71	28.91	0.0898734
	60-	618	11.17	49.68	39.16	0.183566		60-	589	7.13	62.31	30.56	0.102679
	Total	3039	13.98	51.07	34.95	0.214912		Total	3011	10.06	62.04	27.9	0.139528
	There were shrines near my house or along the school route in my childhood
	Male							Female
	Age	Observation	Yes	No	Don't remember	Yes/ (Yes+No)		Age	Observation	Yes	No	Don't remember	Yes/ (Yes+No)
	20-29	634	44.32	34.23	21.45	0.564227		20-29	649	45.92	37.13	16.95	0.55292
	30-39	597	45.73	37.19	17.09	0.551495		30-39	588	47.62	38.44	13.95	0.553335
	40-49	592	50.84	35.14	14.02	0.5913		40-49	590	44.41	44.92	10.68	0.497145
	50-59	598	54.68	33.95	11.37	0.616947		50-59	595	48.4	38.15	13.45	0.559214
	60-	618	54.05	31.88	14.08	0.629		60-	589	55.01	35.31	9.68	0.609057
	Total	3039	49.88	34.45	15.66	0.591486		Total	3011	48.22	38.76	13.02	0.55438
	There were temples near my house or along the school route in my childhood
	Male							Female
	Age	Observation	Yes	No	Don't remember	Yes/ (Yes+No)		Age	Observation	Yes	No	Don't remember	Yes/ (Yes+No)
	20-29	634	35.02	42.9	22.08	0.449435		20-29	649	30.66	50.23	19.11	0.379033
	30-39	597	32.33	48.07	19.6	0.402114		30-39	588	31.46	52.72	15.82	0.373723
	40-49	592	36.99	46.96	16.05	0.440619		40-49	590	33.22	55.08	11.69	0.376217
	50-59	598	46.15	41.14	12.71	0.528697		50-59	595	37.98	47.56	14.45	0.444003
	60-	618	42.56	41.26	16.18	0.507755		60-	589	40.58	48.73	10.7	0.454372
	Total	3039	38.6	44.03	17.37	0.467143		Total	3011	34.71	50.85	14.45	0.40568

## Sheet: 1A_1
	Appendix 4A. Handwashing Practices by Age Group																						(1)	(2)	(3)	(4)	(5)		(6)	(7)	(8)	(9)	(10)		(11)	(12)	(13)	(14)	(15)
				A. Handwashing Practices (Before COVID-19)						B. Handwashing Practices (April)						C. Handwashing Practices (May)						VARIABLES	onlymain	onlymain	onlymain	onlymain	onlymain		onlymain	onlymain	onlymain	onlymain	onlymain		onlymain	onlymain	onlymain	onlymain	onlymain
		Aged 44 or lower		Washing hands after coming home	Washing hands before eating	Washing hands after toilet use (urine)	Washing hands after toilet use (faeces)	Average of four items		Washing hands after coming home	Washing hands before eating	Washing hands after toilet use (urine)	Washing hands after toilet use (faeces)	Average of four items		Washing hands after coming home	Washing hands before eating	Washing hands after toilet use (urine)	Washing hands after toilet use (faeces)	Average of four items
	VARIABLES	VARIABLES		(1)	(2)	(3)	(4)	(5)		(6)	(7)	(8)	(9)	(10)		(11)	(12)	(13)	(14)	(15)		edu_hand_wash_2	0.0446***	0.0900***	0.0815***	0.0849***	0.0752***		0.0434***	0.0893***	0.0591***	0.0579***	0.0624***		0.0483***	0.0871***	0.0570***	0.0565***	0.0622***
	A. Eq. (1) without the childhood experiences at shrines/temples																						(0.017)	(0.018)	(0.018)	(0.017)	(0.014)		(0.013)	(0.018)	(0.017)	(0.016)	(0.013)		(0.014)	(0.018)	(0.018)	(0.017)	(0.014)
	Elementary School Education																					edu_hand_wash_3	0.0823***	0.1077***	0.1027***	0.0666***	0.0898***		0.0249	0.0936***	0.0875***	0.0478**	0.0635***		0.0297*	0.0592***	0.0670***	0.0433**	0.0498***
		Students washed hands before lunch and after physics classes under teachers’ supervision		0.0529***	0.1039***	0.0948***	0.0944***	0.0865***		0.0500***	0.1035***	0.0723***	0.0683***	0.0735***		0.0540***	0.1006***	0.0688***	0.0666***	0.0725***			(0.020)	(0.021)	(0.021)	(0.021)	(0.017)		(0.016)	(0.021)	(0.021)	(0.020)	(0.016)		(0.017)	(0.022)	(0.022)	(0.021)	(0.016)
				(0.017)	(0.018)	(0.018)	(0.017)	(0.014)		(0.013)	(0.018)	(0.017)	(0.016)	(0.013)		(0.014)	(0.018)	(0.018)	(0.017)	(0.014)
		There was a handmade soap making class		0.0890***	0.1179***	0.1129***	0.0728***	0.0981***		0.0290*	0.1028***	0.0967***	0.0549***	0.0708***		0.0345**	0.0714***	0.0778***	0.0522**	0.0590***		edu_hand_wash_4	0.0009	-0.0215	-0.0126	0.0106	-0.0057		0.0042	0.0019	0.0125	0.0244	0.0107		0.0145	0.0362**	0.0114	0.0156	0.0194
				(0.020)	(0.022)	(0.021)	(0.021)	(0.017)		(0.016)	(0.021)	(0.021)	(0.020)	(0.016)		(0.017)	(0.022)	(0.022)	(0.021)	(0.016)			(0.016)	(0.017)	(0.017)	(0.017)	(0.014)		(0.013)	(0.017)	(0.016)	(0.016)	(0.013)		(0.013)	(0.018)	(0.017)	(0.017)	(0.013)
	Childhood Residential Area near Shrines/Temples																					edu_hand_wash_5	0.0034	0.0188	0.0086	0.0132	0.0110		0.0107	0.0167	0.0068	-0.0034	0.0077		-0.0042	0.0005	0.0071	0.0027	0.0015
		There were shrines near my house or along the school route		-0.0060	-0.0286*	-0.0207	0.0028	-0.0131		0.0022	-0.0056	0.0063	0.0179	0.0052		0.0122	0.0282	0.0027	0.0096	0.0132			(0.016)	(0.017)	(0.017)	(0.017)	(0.014)		(0.013)	(0.017)	(0.017)	(0.016)	(0.013)		(0.013)	(0.018)	(0.017)	(0.017)	(0.013)
				(0.016)	(0.017)	(0.017)	(0.017)	(0.014)		(0.013)	(0.017)	(0.016)	(0.016)	(0.013)		(0.013)	(0.018)	(0.017)	(0.016)	(0.013)		edu_wash2_dknow3	0.0280*	0.0206	0.0214	0.0352**	0.0263*		0.0306**	0.0125	0.0033	0.0244	0.0177		0.0268*	0.0266	0.0078	0.0145	0.0189
		There were temples near my house or along the school route		0.0039	0.0204	0.0099	0.0142	0.0121		0.0115	0.0184	0.0082	-0.0024	0.0089		-0.0034	0.0021	0.0086	0.0038	0.0028			(0.017)	(0.018)	(0.018)	(0.017)	(0.014)		(0.013)	(0.018)	(0.017)	(0.016)	(0.013)		(0.014)	(0.019)	(0.018)	(0.017)	(0.014)
				(0.016)	(0.017)	(0.017)	(0.017)	(0.014)		(0.013)	(0.017)	(0.017)	(0.016)	(0.013)		(0.013)	(0.018)	(0.017)	(0.017)	(0.013)		edu_wash3_dknow3	0.0154	0.0255	0.0526***	0.0191	0.0281*		-0.0043	0.0281	0.0707***	0.0294*	0.0310**		-0.0180	0.0137	0.0444**	0.0217	0.0155
	B. When variables regarding religious devotion are added																						(0.017)	(0.018)	(0.018)	(0.018)	(0.015)		(0.014)	(0.018)	(0.018)	(0.017)	(0.014)		(0.014)	(0.019)	(0.019)	(0.018)	(0.014)
	Elementary School Education																					edu_wash4_dknow3	0.0047	-0.0343	-0.0064	-0.0028	-0.0097		-0.0136	0.0085	-0.0157	-0.0267	-0.0119		-0.0239	0.0118	-0.0084	-0.0014	-0.0055
		Students washed hands before lunch and after physics classes under teachers’ supervision		0.0529***	0.1039***	0.0948***	0.0944***	0.0865***		0.0500***	0.1035***	0.0723***	0.0683***	0.0735***		0.0540***	0.1006***	0.0688***	0.0666***	0.0725***			(0.033)	(0.036)	(0.036)	(0.035)	(0.028)		(0.027)	(0.035)	(0.034)	(0.033)	(0.026)		(0.028)	(0.037)	(0.037)	(0.035)	(0.028)
				(0.017)	(0.018)	(0.018)	(0.017)	(0.014)		(0.013)	(0.018)	(0.017)	(0.016)	(0.013)		(0.014)	(0.018)	(0.018)	(0.017)	(0.014)		edu_wash5_dknow3	-0.0135	0.0294	0.0114	-0.0125	0.0037		-0.0082	-0.0110	0.0045	-0.0112	-0.0065		-0.0059	-0.0307	-0.0073	-0.0150	-0.0147
		There was a handmade soap making class		0.0890***	0.1179***	0.1129***	0.0728***	0.0981***		0.0290*	0.1028***	0.0967***	0.0549***	0.0708***		0.0345**	0.0714***	0.0778***	0.0522**	0.0590***			(0.031)	(0.034)	(0.034)	(0.033)	(0.027)		(0.025)	(0.033)	(0.032)	(0.031)	(0.025)		(0.026)	(0.035)	(0.034)	(0.033)	(0.026)
				(0.020)	(0.022)	(0.021)	(0.021)	(0.017)		(0.016)	(0.021)	(0.021)	(0.020)	(0.016)		(0.017)	(0.022)	(0.022)	(0.021)	(0.016)		edu_hand_wash_6	-0.0161	-0.0262	-0.0153	-0.0180	-0.0189		-0.0065	-0.0137	-0.0201	-0.0185	-0.0147		-0.0156	-0.0272	-0.0145	-0.0054	-0.0157
	Childhood Residential Area near Shrines/Temples																						(0.015)	(0.016)	(0.016)	(0.016)	(0.013)		(0.012)	(0.016)	(0.016)	(0.015)	(0.012)		(0.013)	(0.017)	(0.016)	(0.016)	(0.012)
		There were shrines near my house or along the school route		-0.0060	-0.0286*	-0.0207	0.0028	-0.0131		0.0022	-0.0056	0.0063	0.0179	0.0052		0.0122	0.0282	0.0027	0.0096	0.0132		edu_hand_wash_7	-0.0174	-0.0125	-0.0084	-0.0109	-0.0123		-0.0221*	-0.0252*	-0.0197	-0.0171	-0.0210*		-0.0268**	-0.0209	-0.0018	0.0057	-0.0110
				(0.016)	(0.017)	(0.017)	(0.017)	(0.014)		(0.013)	(0.017)	(0.016)	(0.016)	(0.013)		(0.013)	(0.018)	(0.017)	(0.016)	(0.013)			(0.015)	(0.016)	(0.015)	(0.015)	(0.012)		(0.012)	(0.015)	(0.015)	(0.014)	(0.011)		(0.012)	(0.016)	(0.016)	(0.015)	(0.012)
		There were temples near my house or along the school route		0.0039	0.0204	0.0099	0.0142	0.0121		0.0115	0.0184	0.0082	-0.0024	0.0089		-0.0034	0.0021	0.0086	0.0038	0.0028		edu_wash6_dknow3	-0.0514	-0.0020	-0.0145	-0.0152	-0.0208		-0.0545**	-0.0012	-0.0563*	-0.0206	-0.0332		-0.0513*	-0.0190	-0.0239	-0.0258	-0.0300
				(0.016)	(0.017)	(0.017)	(0.017)	(0.014)		(0.013)	(0.017)	(0.017)	(0.016)	(0.013)		(0.013)	(0.018)	(0.017)	(0.017)	(0.013)			(0.032)	(0.034)	(0.034)	(0.033)	(0.027)		(0.025)	(0.033)	(0.033)	(0.031)	(0.025)		(0.026)	(0.035)	(0.034)	(0.033)	(0.026)
	Religious Devotion																					edu_wash7_dknow3	0.0107	0.0607	0.0288	0.0030	0.0258		-0.0275	0.0135	0.0185	-0.0153	-0.0027		-0.0089	0.0455	0.0358	0.0089	0.0203
		Shinto altar at home		-0.0131	-0.0194	-0.0095	-0.0155	-0.0144		-0.0031	-0.0078	-0.0139	-0.0146	-0.0099		-0.0122	-0.0201	-0.0088	-0.0001	-0.0103			(0.035)	(0.037)	(0.037)	(0.036)	(0.030)		(0.028)	(0.037)	(0.036)	(0.034)	(0.027)		(0.029)	(0.038)	(0.037)	(0.036)	(0.028)
				(0.015)	(0.016)	(0.016)	(0.016)	(0.013)		(0.012)	(0.016)	(0.016)	(0.015)	(0.012)		(0.013)	(0.017)	(0.016)	(0.016)	(0.012)		2.temple_hand_wash	0.0039	0.0230	0.0161	0.0495**	0.0231		0.0289*	0.0597***	0.0329	0.0372*	0.0397**		0.0165	0.0203	0.0212	0.0273	0.0213
		Buhddist altar at home		-0.0196	-0.0153	-0.0116	-0.0127	-0.0148		-0.0223*	-0.0268*	-0.0218	-0.0187	-0.0224*		-0.0278**	-0.0244	-0.0052	0.0038	-0.0134			(0.022)	(0.023)	(0.023)	(0.023)	(0.018)		(0.017)	(0.023)	(0.022)	(0.021)	(0.017)		(0.018)	(0.024)	(0.023)	(0.022)	(0.018)
				(0.015)	(0.016)	(0.016)	(0.015)	(0.012)		(0.012)	(0.015)	(0.015)	(0.014)	(0.011)		(0.012)	(0.016)	(0.016)	(0.015)	(0.012)		3.temple_hand_wash	0.0706***	0.1059***	0.1058***	0.1061***	0.0971***		0.0683***	0.1425***	0.1234***	0.1109***	0.1113***		0.0582***	0.1256***	0.1018***	0.1044***	0.0975***
	C. When the childhood handwashing experiences at shrines/temples are added																						(0.021)	(0.022)	(0.022)	(0.021)	(0.017)		(0.016)	(0.022)	(0.021)	(0.020)	(0.016)		(0.017)	(0.023)	(0.022)	(0.021)	(0.017)
	Elementary School Education																					4.temple_hand_wash	0.1046***	0.1675***	0.1649***	0.1276***	0.1411***		0.0703***	0.1686***	0.1527***	0.1263***	0.1295***		0.0670***	0.1704***	0.1593***	0.1253***	0.1305***
		Students washed hands before lunch and after physics classes under teachers’ supervision		0.0446***	0.0900***	0.0815***	0.0849***	0.0752***		0.0434***	0.0893***	0.0591***	0.0579***	0.0624***		0.0483***	0.0871***	0.0570***	0.0565***	0.0622***			(0.022)	(0.024)	(0.024)	(0.023)	(0.019)		(0.018)	(0.023)	(0.023)	(0.021)	(0.017)		(0.018)	(0.024)	(0.024)	(0.023)	(0.018)
				(0.017)	(0.018)	(0.018)	(0.017)	(0.014)		(0.013)	(0.018)	(0.017)	(0.016)	(0.013)		(0.014)	(0.018)	(0.018)	(0.017)	(0.014)		5.temple_hand_wash	0.0715**	0.0697**	0.0761**	0.1069***	0.0810***		0.0327	0.1071***	0.0624**	0.0803***	0.0706***		0.0236	0.0649*	0.0868***	0.0688**	0.0610**
		There was a handmade soap making class		0.0823***	0.1077***	0.1027***	0.0666***	0.0898***		0.0249	0.0936***	0.0875***	0.0478**	0.0635***		0.0297*	0.0592***	0.0670***	0.0433**	0.0498***			(0.031)	(0.033)	(0.033)	(0.032)	(0.026)		(0.025)	(0.032)	(0.032)	(0.030)	(0.024)		(0.025)	(0.034)	(0.033)	(0.032)	(0.025)
				(0.020)	(0.021)	(0.021)	(0.021)	(0.017)		(0.016)	(0.021)	(0.021)	(0.020)	(0.016)		(0.017)	(0.022)	(0.022)	(0.021)	(0.016)		6.temple_hand_wash	0.0528**	0.0750***	0.0853***	0.0838***	0.0742***		0.0257	0.0802***	0.0789***	0.0717***	0.0641***		0.0291	0.0907***	0.0791***	0.0551**	0.0635***
	Childhood Residential Area near Shrines/Temples																						(0.023)	(0.024)	(0.024)	(0.024)	(0.019)		(0.018)	(0.024)	(0.023)	(0.022)	(0.018)		(0.019)	(0.025)	(0.024)	(0.023)	(0.018)
		There were shrines near my house or along the school route		0.0009	-0.0215	-0.0126	0.0106	-0.0057		0.0042	0.0019	0.0125	0.0244	0.0107		0.0145	0.0362**	0.0114	0.0156	0.0194		donate	0.0267***	0.0381***	0.0287***	0.0323***	0.0315***		0.0228***	0.0397***	0.0329***	0.0304***	0.0315***		0.0225***	0.0310***	0.0347***	0.0311***	0.0298***
				(0.016)	(0.017)	(0.017)	(0.017)	(0.014)		(0.013)	(0.017)	(0.016)	(0.016)	(0.013)		(0.013)	(0.018)	(0.017)	(0.017)	(0.013)			(0.006)	(0.007)	(0.007)	(0.007)	(0.005)		(0.005)	(0.007)	(0.006)	(0.006)	(0.005)		(0.005)	(0.007)	(0.007)	(0.006)	(0.005)
		There were temples near my house or along the school route		0.0034	0.0188	0.0086	0.0132	0.0110		0.0107	0.0167	0.0068	-0.0034	0.0077		-0.0042	0.0005	0.0071	0.0027	0.0015		volunteer	0.0052	-0.0061	0.0058	0.0188**	0.0059		0.0136**	-0.0015	0.0085	0.0180**	0.0097		0.0097	-0.0080	0.0114	0.0175**	0.0077
				(0.016)	(0.017)	(0.017)	(0.017)	(0.014)		(0.013)	(0.017)	(0.017)	(0.016)	(0.013)		(0.013)	(0.018)	(0.017)	(0.017)	(0.013)			(0.008)	(0.009)	(0.009)	(0.009)	(0.007)		(0.007)	(0.009)	(0.009)	(0.008)	(0.007)		(0.007)	(0.009)	(0.009)	(0.009)	(0.007)
	Religious Devotion																					take_risk	-0.0011	0.0080**	0.0025	-0.0020	0.0018		-0.0023	0.0040	-0.0006	-0.0046	-0.0009		-0.0020	0.0052	0.0033	-0.0012	0.0014
		Shinto altar at home		-0.0161	-0.0262	-0.0153	-0.0180	-0.0189		-0.0065	-0.0137	-0.0201	-0.0185	-0.0147		-0.0156	-0.0272	-0.0145	-0.0054	-0.0157			(0.003)	(0.003)	(0.003)	(0.003)	(0.003)		(0.002)	(0.003)	(0.003)	(0.003)	(0.002)		(0.002)	(0.003)	(0.003)	(0.003)	(0.002)
				(0.015)	(0.016)	(0.016)	(0.016)	(0.013)		(0.012)	(0.016)	(0.016)	(0.015)	(0.012)		(0.013)	(0.017)	(0.016)	(0.016)	(0.012)		give_up_now	-0.0004	-0.0030	0.0024	0.0029	0.0005		0.0042*	0.0016	0.0054*	0.0068**	0.0045*		0.0013	0.0006	0.0034	0.0062*	0.0029
		Buhddist altar at home		-0.0174	-0.0125	-0.0084	-0.0109	-0.0123		-0.0221*	-0.0252*	-0.0197	-0.0171	-0.0210*		-0.0268**	-0.0209	-0.0018	0.0057	-0.0110			(0.003)	(0.003)	(0.003)	(0.003)	(0.003)		(0.003)	(0.003)	(0.003)	(0.003)	(0.002)		(0.003)	(0.003)	(0.003)	(0.003)	(0.003)
				(0.015)	(0.016)	(0.015)	(0.015)	(0.012)		(0.012)	(0.015)	(0.015)	(0.014)	(0.011)		(0.012)	(0.016)	(0.016)	(0.015)	(0.012)		2.employment_status	-0.0072	-0.0985***	-0.0354	-0.0423*	-0.0459**		0.0121	-0.0621**	-0.0205	-0.0403*	-0.0277		-0.0157	-0.1056***	-0.0677***	-0.0920***	-0.0703***
	Childhood Handwashing Experiences at shrines/Temples																						(0.024)	(0.026)	(0.026)	(0.025)	(0.021)		(0.019)	(0.025)	(0.025)	(0.023)	(0.019)		(0.020)	(0.027)	(0.026)	(0.025)	(0.020)
		Never washed hands (Base)		0.0039	0.0230	0.0161	0.0495**	0.0231		0.0289*	0.0597***	0.0329	0.0372*	0.0397**		0.0165	0.0203	0.0212	0.0273	0.0213		3.employment_status	-0.0129	-0.0587*	-0.0388	-0.0487	-0.0398		0.0342	-0.0329	-0.0161	-0.0376	-0.0131		-0.0309	-0.0827**	-0.0278	-0.0710**	-0.0531**
		Most of the time, did not wash hands		(0.022)	(0.023)	(0.023)	(0.023)	(0.018)		(0.017)	(0.023)	(0.022)	(0.021)	(0.017)		(0.018)	(0.024)	(0.023)	(0.022)	(0.018)			(0.033)	(0.035)	(0.035)	(0.034)	(0.028)		(0.026)	(0.035)	(0.034)	(0.032)	(0.026)		(0.027)	(0.037)	(0.036)	(0.034)	(0.027)
				0.0706***	0.1059***	0.1058***	0.1061***	0.0971***		0.0683***	0.1425***	0.1234***	0.1109***	0.1113***		0.0582***	0.1256***	0.1018***	0.1044***	0.0975***		4.employment_status	0.0163	-0.0853*	0.0217	0.0415	-0.0014		-0.0228	-0.0787*	-0.0070	0.0136	-0.0237		-0.0589	-0.0567	0.0420	0.0278	-0.0115
		Most of time, washed hands		(0.021)	(0.022)	(0.022)	(0.021)	(0.017)		(0.016)	(0.022)	(0.021)	(0.020)	(0.016)		(0.017)	(0.023)	(0.022)	(0.021)	(0.017)			(0.045)	(0.048)	(0.048)	(0.047)	(0.038)		(0.036)	(0.048)	(0.046)	(0.044)	(0.036)		(0.037)	(0.050)	(0.049)	(0.046)	(0.037)
				0.1046***	0.1675***	0.1649***	0.1276***	0.1411***		0.0703***	0.1686***	0.1527***	0.1263***	0.1295***		0.0670***	0.1704***	0.1593***	0.1253***	0.1305***		5.employment_status	-0.0198	-0.0359	-0.0111	-0.0024	-0.0173		-0.0206	-0.0589**	-0.0135	-0.0296	-0.0306		-0.0555**	-0.0788**	-0.0673**	-0.0689**	-0.0676***
		Always washed hands		(0.022)	(0.024)	(0.024)	(0.023)	(0.019)		(0.018)	(0.023)	(0.023)	(0.021)	(0.017)		(0.018)	(0.024)	(0.024)	(0.023)	(0.018)			(0.028)	(0.030)	(0.030)	(0.030)	(0.024)		(0.023)	(0.030)	(0.029)	(0.028)	(0.022)		(0.024)	(0.031)	(0.031)	(0.029)	(0.023)
				0.0715**	0.0697**	0.0761**	0.1069***	0.0810***		0.0327	0.1071***	0.0624**	0.0803***	0.0706***		0.0236	0.0649*	0.0868***	0.0688**	0.0610**		6.employment_status	0.0112	-0.0734**	0.0108	-0.0080	-0.0149		0.0134	-0.0307	0.0140	0.0050	0.0004		-0.0003	-0.0224	0.0236	-0.0119	-0.0027
		Never been to shirnes/temples		(0.031)	(0.033)	(0.033)	(0.032)	(0.026)		(0.025)	(0.032)	(0.032)	(0.030)	(0.024)		(0.025)	(0.034)	(0.033)	(0.032)	(0.025)			(0.034)	(0.036)	(0.036)	(0.035)	(0.029)		(0.027)	(0.036)	(0.035)	(0.033)	(0.026)		(0.028)	(0.037)	(0.036)	(0.035)	(0.027)
																						2.occupation	0.0155	0.0173	0.0143	-0.0053	0.0104		0.0093	0.0241	0.0064	-0.0072	0.0082		0.0136	0.0175	-0.0018	0.0090	0.0096
																							(0.028)	(0.029)	(0.029)	(0.029)	(0.023)		(0.022)	(0.029)	(0.028)	(0.027)	(0.022)		(0.023)	(0.030)	(0.029)	(0.028)	(0.022)
																						3.occupation	0.0099	-0.0283	-0.0146	-0.0422	-0.0188		0.0328	-0.0251	0.0205	-0.0015	0.0067		0.0253	-0.0370	0.0007	-0.0101	-0.0053
																							(0.027)	(0.029)	(0.029)	(0.029)	(0.023)		(0.022)	(0.029)	(0.028)	(0.027)	(0.022)		(0.022)	(0.030)	(0.029)	(0.028)	(0.022)
																						4.occupation	-0.0110	-0.0009	-0.0283	-0.0378*	-0.0195		-0.0010	-0.0196	-0.0158	-0.0178	-0.0135		-0.0128	-0.0472**	-0.0514**	-0.0114	-0.0307*
																							(0.020)	(0.022)	(0.022)	(0.021)	(0.017)		(0.016)	(0.021)	(0.021)	(0.020)	(0.016)		(0.017)	(0.022)	(0.022)	(0.021)	(0.017)
																						5.occupation	-0.0126	0.0209	0.0232	0.0025	0.0085		-0.0118	-0.0010	0.0024	-0.0025	-0.0032		-0.0053	0.0083	-0.0062	0.0318	0.0072
																							(0.023)	(0.025)	(0.025)	(0.024)	(0.020)		(0.019)	(0.024)	(0.024)	(0.023)	(0.018)		(0.019)	(0.026)	(0.025)	(0.024)	(0.019)
																						6.occupation	0.0393	0.0225	0.0154	0.0063	0.0209		-0.0020	-0.0293	-0.0052	-0.0147	-0.0128		0.0192	0.0075	0.0176	0.0562*	0.0251
																							(0.029)	(0.031)	(0.031)	(0.030)	(0.025)		(0.023)	(0.030)	(0.030)	(0.028)	(0.023)		(0.024)	(0.032)	(0.031)	(0.030)	(0.024)
																						7.occupation	-0.0624	-0.0131	0.0805	0.0677	0.0182		-0.0992*	-0.0329	0.0420	-0.0125	-0.0256		-0.1198**	-0.1166	-0.0695	0.0165	-0.0724
																							(0.070)	(0.074)	(0.074)	(0.073)	(0.059)		(0.055)	(0.073)	(0.071)	(0.068)	(0.055)		(0.056)	(0.075)	(0.074)	(0.070)	(0.055)
																						8.occupation	0.0212	0.0907**	0.0149	-0.0134	0.0283		0.0192	0.0275	-0.0182	-0.0317	-0.0008		0.0068	-0.0081	0.0163	0.0416	0.0141
																							(0.040)	(0.043)	(0.042)	(0.041)	(0.034)		(0.032)	(0.042)	(0.041)	(0.039)	(0.031)		(0.033)	(0.044)	(0.043)	(0.041)	(0.032)
																						9.occupation	0.0009	0.1183*	-0.0165	-0.0518	0.0127		0.0698	0.0652	-0.0105	-0.0252	0.0248		0.0710	-0.0030	-0.0034	0.0074	0.0180
																							(0.059)	(0.063)	(0.063)	(0.062)	(0.050)		(0.047)	(0.062)	(0.061)	(0.058)	(0.047)		(0.049)	(0.066)	(0.065)	(0.062)	(0.049)
																						10.occupation	-0.0381	0.0171	-0.0653	-0.0902**	-0.0441		-0.0126	-0.0286	-0.0998**	-0.1000**	-0.0603*		-0.0117	-0.0515	-0.1051**	-0.0557	-0.0560
																							(0.043)	(0.046)	(0.046)	(0.045)	(0.037)		(0.034)	(0.045)	(0.044)	(0.042)	(0.034)		(0.036)	(0.047)	(0.046)	(0.044)	(0.035)
																						11.occupation	0.0432	0.0560	0.0030	0.0030	0.0263		0.0526	-0.0275	-0.0368	-0.0316	-0.0108		0.0283	-0.0142	-0.0282	0.0020	-0.0030
																							(0.043)	(0.046)	(0.046)	(0.045)	(0.036)		(0.034)	(0.045)	(0.044)	(0.042)	(0.034)		(0.035)	(0.047)	(0.046)	(0.044)	(0.035)
																						2.income_h_all	0.0046	0.0534	-0.0063	-0.0374	0.0036		0.0588*	0.0472	0.0360	0.0503	0.0481		0.0550*	-0.0653	0.0201	-0.0014	0.0021
																							(0.039)	(0.041)	(0.041)	(0.040)	(0.033)		(0.031)	(0.041)	(0.040)	(0.038)	(0.030)		(0.032)	(0.042)	(0.041)	(0.040)	(0.031)
																						3.income_h_all	0.0109	0.0538	-0.0095	-0.0384	0.0042		0.0648**	0.0745**	0.0048	0.0084	0.0381		0.0420	-0.0292	-0.0226	-0.0226	-0.0081
																							(0.033)	(0.035)	(0.035)	(0.034)	(0.028)		(0.026)	(0.035)	(0.034)	(0.032)	(0.026)		(0.027)	(0.036)	(0.035)	(0.034)	(0.027)
																						4.income_h_all	0.0196	0.0593*	0.0136	-0.0287	0.0159		0.0750***	0.0967***	0.0379	0.0235	0.0583**		0.0570**	0.0099	0.0255	-0.0151	0.0193
																							(0.033)	(0.036)	(0.036)	(0.035)	(0.028)		(0.027)	(0.035)	(0.034)	(0.032)	(0.026)		(0.027)	(0.036)	(0.036)	(0.034)	(0.027)
																						5.income_h_all	0.0089	0.0506	0.0043	-0.0355	0.0071		0.0768***	0.0868**	0.0271	0.0201	0.0527*		0.0518*	-0.0036	0.0248	-0.0045	0.0171
																							(0.035)	(0.037)	(0.037)	(0.037)	(0.030)		(0.028)	(0.037)	(0.036)	(0.034)	(0.028)		(0.029)	(0.038)	(0.038)	(0.036)	(0.028)
																						6.income_h_all	0.0369	0.0390	0.0100	-0.0268	0.0148		0.0895***	0.1008***	0.0585	0.0321	0.0702**		0.0648**	0.0470	0.0610	0.0166	0.0474
																							(0.037)	(0.039)	(0.039)	(0.038)	(0.031)		(0.029)	(0.039)	(0.038)	(0.036)	(0.029)		(0.030)	(0.040)	(0.039)	(0.038)	(0.030)
																						7.income_h_all	0.0563	0.1036**	0.0725	0.0407	0.0683*		0.1163***	0.1641***	0.0859**	0.0658	0.1080***		0.0706**	0.0634	0.0469	0.0093	0.0476
																							(0.042)	(0.045)	(0.045)	(0.044)	(0.036)		(0.033)	(0.044)	(0.043)	(0.041)	(0.033)		(0.035)	(0.046)	(0.045)	(0.043)	(0.034)
																						8.income_h_all	0.0030	0.1040*	-0.0310	-0.0964*	-0.0051		0.0682*	0.1511***	0.0511	-0.0138	0.0642		-0.0030	0.0018	0.0600	0.0385	0.0243
																							(0.050)	(0.053)	(0.053)	(0.052)	(0.043)		(0.040)	(0.053)	(0.051)	(0.049)	(0.039)		(0.041)	(0.055)	(0.054)	(0.051)	(0.040)
																						9.income_h_all	-0.0270	0.0943*	0.0383	0.0025	0.0270		0.0743*	0.1663***	0.0459	0.0439	0.0826**		0.0308	0.0151	0.0497	0.0433	0.0347
																							(0.053)	(0.056)	(0.056)	(0.055)	(0.045)		(0.042)	(0.055)	(0.054)	(0.051)	(0.041)		(0.043)	(0.057)	(0.056)	(0.054)	(0.042)
																						10.income_h_all	-0.0621	0.0159	0.1171	0.0300	0.0252		0.0515	0.1100	0.1014	0.0282	0.0728		0.0980	0.0897	0.1197	0.0546	0.0905
																							(0.078)	(0.083)	(0.083)	(0.081)	(0.066)		(0.062)	(0.082)	(0.080)	(0.076)	(0.061)		(0.065)	(0.086)	(0.085)	(0.081)	(0.064)
																						11.income_h_all	0.0373	0.1926**	0.1562*	0.1548*	0.1352*		0.0146	0.1849**	0.0999	0.1406*	0.1100*		0.0814	0.0792	0.0168	-0.0207	0.0392
																							(0.084)	(0.090)	(0.089)	(0.087)	(0.071)		(0.067)	(0.088)	(0.086)	(0.082)	(0.066)		(0.069)	(0.092)	(0.090)	(0.086)	(0.068)
																						12.income_h_all	0.0615	0.2084***	0.1161	0.1090	0.1237**		0.0899	0.1506**	0.1016	0.1572**	0.1248**		0.0802	0.0103	0.1141	0.0547	0.0648
																							(0.069)	(0.073)	(0.073)	(0.072)	(0.058)		(0.055)	(0.072)	(0.070)	(0.067)	(0.054)		(0.056)	(0.075)	(0.074)	(0.070)	(0.055)
																						13.income_h_all	0.0415	0.0811**	0.0581	0.0353	0.0540*		0.0942***	0.0992***	0.0670*	0.0619*	0.0806***		0.0839***	0.0161	0.0287	0.0168	0.0364
																							(0.035)	(0.037)	(0.037)	(0.037)	(0.030)		(0.028)	(0.037)	(0.036)	(0.034)	(0.028)		(0.029)	(0.038)	(0.038)	(0.036)	(0.028)
																						14.income_h_all	0.0571	0.0878**	0.0634*	0.0238	0.0580*		0.0855***	0.1290***	0.0625*	0.0519	0.0822***		0.0648**	0.0731*	0.0862**	0.0474	0.0679**
																							(0.036)	(0.038)	(0.038)	(0.037)	(0.030)		(0.028)	(0.037)	(0.036)	(0.035)	(0.028)		(0.029)	(0.039)	(0.038)	(0.036)	(0.029)
																						2.remote_all	-0.0891	-0.0262	-0.0530	-0.0561	-0.0561		-0.2123***	-0.1409*	-0.1703**	-0.1752***	-0.1747***		-0.0579	-0.0522	-0.0766	-0.1122	-0.0747
																							(0.070)	(0.075)	(0.074)	(0.073)	(0.059)		(0.056)	(0.073)	(0.072)	(0.068)	(0.055)		(0.058)	(0.077)	(0.076)	(0.072)	(0.057)
																						3.remote_all	-0.0472	-0.0309	-0.0532	-0.0550	-0.0466		-0.0470*	-0.0181	-0.0569	-0.0379	-0.0400		-0.0566*	-0.0161	-0.0286	-0.0010	-0.0256
																							(0.035)	(0.038)	(0.038)	(0.037)	(0.030)		(0.028)	(0.037)	(0.036)	(0.034)	(0.028)		(0.029)	(0.039)	(0.038)	(0.036)	(0.029)
																						4.remote_all	0.0087	-0.0594**	-0.0216	-0.0133	-0.0214		0.0287	-0.0137	0.0035	0.0014	0.0050		0.0328*	-0.0170	-0.0270	0.0107	-0.0001
																							(0.022)	(0.023)	(0.023)	(0.023)	(0.019)		(0.018)	(0.023)	(0.023)	(0.021)	(0.017)		(0.018)	(0.024)	(0.024)	(0.023)	(0.018)
																						5.remote_all	0.0108	-0.0047	-0.0173	-0.0184	-0.0074		0.0223	-0.0313	-0.0087	0.0008	-0.0042		0.0040	-0.0860***	-0.0914***	-0.0804***	-0.0635***
																							(0.025)	(0.027)	(0.027)	(0.026)	(0.022)		(0.020)	(0.027)	(0.026)	(0.025)	(0.020)		(0.021)	(0.028)	(0.027)	(0.026)	(0.021)
																						6.remote_all	0.0205	0.0196	0.0019	0.0070	0.0123		0.0194	0.0053	-0.0158	0.0015	0.0026		0.0084	0.0106	-0.0269	-0.0057	-0.0034
																							(0.024)	(0.026)	(0.026)	(0.025)	(0.021)		(0.019)	(0.026)	(0.025)	(0.024)	(0.019)		(0.020)	(0.027)	(0.026)	(0.025)	(0.020)
																						7.remote_all	-0.0127	-0.0595*	-0.0776**	-0.0455	-0.0488*		-0.0371	-0.0668*	-0.0521	-0.0353	-0.0478*		-0.0367	-0.0472	-0.0934***	-0.0823**	-0.0649**
																							(0.033)	(0.035)	(0.035)	(0.034)	(0.028)		(0.026)	(0.035)	(0.034)	(0.032)	(0.026)		(0.027)	(0.036)	(0.036)	(0.034)	(0.027)
																						female	0.0869***	0.0541***	0.0869***	0.0862***	0.0785***		0.0992***	0.1039***	0.1478***	0.1174***	0.1171***		0.0964***	0.0935***	0.1300***	0.1157***	0.1089***
																							(0.015)	(0.016)	(0.016)	(0.016)	(0.013)		(0.012)	(0.016)	(0.015)	(0.014)	(0.012)		(0.012)	(0.016)	(0.016)	(0.015)	(0.012)
																						school	0.0016	-0.0011	-0.0025	0.0012	-0.0002		0.0023	0.0006	0.0015	0.0023	0.0017		0.0001	0.0034	0.0008	-0.0019	0.0006
																							(0.003)	(0.004)	(0.004)	(0.003)	(0.003)		(0.003)	(0.003)	(0.003)	(0.003)	(0.003)		(0.003)	(0.004)	(0.004)	(0.003)	(0.003)
																						married_01	0.0415**	0.0016	-0.0007	0.0196	0.0155		0.0481***	-0.0112	0.0167	0.0312*	0.0212		0.0395**	0.0023	-0.0209	-0.0166	0.0011
																							(0.019)	(0.020)	(0.020)	(0.019)	(0.016)		(0.015)	(0.020)	(0.019)	(0.018)	(0.015)		(0.015)	(0.021)	(0.020)	(0.019)	(0.015)
																						child_n	-0.0254**	-0.0297**	-0.0067	-0.0231**	-0.0212**		-0.0181**	-0.0376***	-0.0214*	-0.0278***	-0.0262***		-0.0161*	-0.0210*	-0.0177	-0.0085	-0.0158*
																							(0.011)	(0.012)	(0.012)	(0.011)	(0.009)		(0.009)	(0.012)	(0.011)	(0.011)	(0.009)		(0.009)	(0.012)	(0.012)	(0.011)	(0.009)
																						family_65	0.0217	0.0216	0.0323**	0.0488***	0.0311**		0.0392***	0.0030	0.0417***	0.0487***	0.0332***		0.0108	0.0036	0.0009	0.0135	0.0072
																							(0.015)	(0.016)	(0.016)	(0.016)	(0.013)		(0.012)	(0.016)	(0.015)	(0.014)	(0.012)		(0.012)	(0.016)	(0.016)	(0.015)	(0.012)
																						21.age	-0.2283**	-0.1536	-0.1099	-0.1430	-0.1587*		-0.1550**	-0.1428	-0.1130	-0.0982	-0.1273*		-0.0473	-0.0970	0.0387	-0.0787	-0.0461
																							(0.096)	(0.102)	(0.102)	(0.100)	(0.081)		(0.076)	(0.101)	(0.098)	(0.093)	(0.075)		(0.081)	(0.108)	(0.106)	(0.101)	(0.080)
																						22.age	-0.1952**	-0.1606	-0.1051	-0.1245	-0.1464*		-0.1814**	-0.2542***	-0.1457	-0.1600*	-0.1853**		-0.1244	-0.1467	-0.1640	-0.2232**	-0.1646**
																							(0.093)	(0.099)	(0.099)	(0.097)	(0.079)		(0.074)	(0.098)	(0.095)	(0.091)	(0.073)		(0.079)	(0.105)	(0.102)	(0.098)	(0.077)
																						23.age	-0.1871**	-0.1109	-0.0274	-0.0228	-0.0871		-0.1182	-0.1024	-0.0412	-0.0313	-0.0733		-0.0540	-0.0760	-0.0542	-0.1263	-0.0776
																							(0.091)	(0.097)	(0.097)	(0.095)	(0.078)		(0.073)	(0.096)	(0.094)	(0.089)	(0.072)		(0.077)	(0.103)	(0.101)	(0.096)	(0.076)
																						24.age	-0.1764*	-0.0720	-0.0227	-0.1008	-0.0930		-0.1490**	-0.1232	-0.0480	-0.0576	-0.0945		-0.0834	-0.0534	-0.0129	-0.1204	-0.0675
																							(0.091)	(0.097)	(0.097)	(0.095)	(0.078)		(0.073)	(0.096)	(0.094)	(0.089)	(0.072)		(0.078)	(0.103)	(0.101)	(0.097)	(0.076)
																						25.age	-0.1581*	-0.1176	-0.0604	-0.1062	-0.1105		-0.1172	-0.1657*	-0.0800	-0.1070	-0.1175*		0.0063	-0.1014	0.0279	-0.0693	-0.0341
																							(0.090)	(0.096)	(0.096)	(0.094)	(0.077)		(0.072)	(0.095)	(0.092)	(0.088)	(0.071)		(0.076)	(0.102)	(0.100)	(0.095)	(0.075)
																						26.age	-0.1458	-0.1450	-0.0427	-0.0944	-0.1070		-0.1093	-0.1823*	-0.0128	-0.0244	-0.0822		-0.0451	-0.0817	-0.0446	-0.1139	-0.0713
																							(0.091)	(0.097)	(0.097)	(0.094)	(0.077)		(0.072)	(0.095)	(0.093)	(0.088)	(0.071)		(0.077)	(0.102)	(0.100)	(0.096)	(0.075)
																						27.age	-0.1133	0.0111	0.0284	-0.0140	-0.0219		-0.0861	-0.0585	-0.0418	-0.0398	-0.0565		0.0001	-0.0356	0.0338	-0.0579	-0.0149
																							(0.088)	(0.094)	(0.094)	(0.092)	(0.075)		(0.070)	(0.093)	(0.090)	(0.086)	(0.069)		(0.075)	(0.099)	(0.097)	(0.093)	(0.073)
																						28.age	-0.1517*	-0.0906	-0.0275	-0.0439	-0.0784		-0.0783	-0.1115	-0.0299	-0.0538	-0.0684		0.0319	-0.0409	-0.0264	-0.0668	-0.0256
																							(0.087)	(0.093)	(0.093)	(0.091)	(0.074)		(0.069)	(0.092)	(0.089)	(0.085)	(0.068)		(0.074)	(0.098)	(0.096)	(0.092)	(0.072)
																						29.age	-0.0942	0.0009	0.0315	-0.0030	-0.0162		-0.1015	-0.0741	-0.0252	-0.0049	-0.0514		0.0101	-0.0027	0.0317	-0.0588	-0.0049
																							(0.087)	(0.093)	(0.093)	(0.091)	(0.074)		(0.070)	(0.092)	(0.089)	(0.085)	(0.068)		(0.074)	(0.098)	(0.096)	(0.092)	(0.072)
																						30.age	-0.1323	-0.0404	-0.0063	-0.0779	-0.0642		-0.0980	-0.1251	0.0190	-0.0378	-0.0605		-0.0010	-0.0276	0.0041	-0.0822	-0.0267
																							(0.092)	(0.098)	(0.098)	(0.095)	(0.078)		(0.073)	(0.096)	(0.094)	(0.089)	(0.072)		(0.077)	(0.103)	(0.100)	(0.096)	(0.076)
																						31.age	-0.1076	-0.1389	-0.0815	-0.1720*	-0.1250		-0.1092	-0.1855*	-0.0467	-0.1189	-0.1151		-0.0160	-0.0990	-0.0599	-0.1712*	-0.0865
																							(0.098)	(0.105)	(0.104)	(0.102)	(0.083)		(0.078)	(0.103)	(0.100)	(0.095)	(0.077)		(0.082)	(0.109)	(0.107)	(0.102)	(0.080)
																						32.age	-0.1477	-0.0836	-0.0245	-0.0845	-0.0851		-0.1016	-0.0609	-0.0078	-0.0547	-0.0562		-0.0139	-0.0100	0.0218	-0.0937	-0.0240
																							(0.094)	(0.101)	(0.100)	(0.098)	(0.080)		(0.075)	(0.099)	(0.097)	(0.092)	(0.074)		(0.080)	(0.106)	(0.104)	(0.099)	(0.078)
																						33.age	-0.1261	-0.0385	-0.0399	-0.1031	-0.0769		-0.0962	-0.1251	-0.0617	-0.0890	-0.0930		-0.0256	-0.0241	-0.0171	-0.1345	-0.0503
																							(0.094)	(0.100)	(0.100)	(0.098)	(0.080)		(0.075)	(0.099)	(0.096)	(0.091)	(0.074)		(0.079)	(0.105)	(0.103)	(0.098)	(0.078)
																						34.age	-0.0830	-0.0520	0.0504	0.0281	-0.0141		-0.0600	-0.0328	0.0219	-0.0334	-0.0261		-0.0139	0.0006	0.0106	-0.0623	-0.0163
																							(0.092)	(0.098)	(0.098)	(0.096)	(0.078)		(0.073)	(0.097)	(0.094)	(0.090)	(0.072)		(0.078)	(0.104)	(0.102)	(0.097)	(0.076)
																						35.age	-0.2060**	-0.1079	-0.0507	-0.0640	-0.1072		-0.1637**	-0.2064**	-0.0829	-0.0995	-0.1381*		-0.0375	-0.1184	-0.0954	-0.1776*	-0.1072
																							(0.092)	(0.099)	(0.098)	(0.096)	(0.079)		(0.074)	(0.097)	(0.095)	(0.090)	(0.072)		(0.078)	(0.104)	(0.102)	(0.097)	(0.076)
																						36.age	-0.1734*	-0.0564	0.0402	-0.0345	-0.0560		-0.1429**	-0.1191	-0.0467	-0.0567	-0.0914		-0.0487	-0.0372	-0.0284	-0.1217	-0.0590
																							(0.091)	(0.097)	(0.097)	(0.095)	(0.078)		(0.073)	(0.096)	(0.093)	(0.089)	(0.072)		(0.077)	(0.103)	(0.101)	(0.096)	(0.076)
																						37.age	-0.1360	-0.0404	-0.0344	-0.0575	-0.0671		-0.0614	-0.0924	-0.0417	-0.0225	-0.0545		0.0059	-0.0495	0.0148	-0.0791	-0.0270
																							(0.092)	(0.098)	(0.098)	(0.096)	(0.078)		(0.073)	(0.097)	(0.094)	(0.090)	(0.072)		(0.078)	(0.103)	(0.101)	(0.097)	(0.076)
																						38.age	-0.1968**	-0.0932	-0.0689	-0.1204	-0.1198		-0.1516**	-0.0913	-0.0563	-0.0794	-0.0947		-0.0749	-0.0244	-0.0499	-0.1209	-0.0675
																							(0.091)	(0.097)	(0.097)	(0.095)	(0.077)		(0.072)	(0.096)	(0.093)	(0.088)	(0.071)		(0.077)	(0.102)	(0.100)	(0.096)	(0.075)
																						39.age	-0.1132	0.0710	0.0329	-0.0211	-0.0076		-0.1148	0.0349	-0.0214	-0.0222	-0.0309		-0.0093	0.0648	0.0666	-0.0266	0.0239
																							(0.090)	(0.096)	(0.096)	(0.094)	(0.077)		(0.072)	(0.095)	(0.092)	(0.088)	(0.071)		(0.076)	(0.101)	(0.099)	(0.095)	(0.075)
																						40.age	-0.1765*	-0.0332	0.0725	0.0145	-0.0307		-0.1193	-0.0699	0.0735	0.0543	-0.0154		-0.1073	-0.0943	-0.0561	-0.0635	-0.0803
																							(0.102)	(0.108)	(0.108)	(0.106)	(0.086)		(0.081)	(0.107)	(0.104)	(0.099)	(0.080)		(0.085)	(0.113)	(0.111)	(0.106)	(0.083)
																						41.age	-0.1847*	-0.0619	-0.1312	-0.1273	-0.1263		-0.1304*	-0.0512	-0.0196	-0.0756	-0.0692		-0.0014	-0.0787	-0.0580	-0.1407	-0.0697
																							(0.097)	(0.103)	(0.103)	(0.101)	(0.082)		(0.077)	(0.102)	(0.099)	(0.094)	(0.076)		(0.082)	(0.109)	(0.107)	(0.102)	(0.080)
																						42.age	-0.1711*	-0.1231	-0.1746*	-0.2136**	-0.1706**		-0.1808**	-0.2059**	-0.1434	-0.1903**	-0.1801**		-0.1201	-0.2049*	-0.1350	-0.2874***	-0.1868**
																							(0.095)	(0.102)	(0.101)	(0.099)	(0.081)		(0.076)	(0.100)	(0.098)	(0.093)	(0.075)		(0.081)	(0.108)	(0.105)	(0.101)	(0.079)
																						43.age	-0.1690*	-0.1060	-0.1360	-0.1438	-0.1387*		-0.1236*	-0.1726*	-0.1122	-0.0823	-0.1226*		-0.0270	-0.1296	0.0025	-0.0920	-0.0615
																							(0.093)	(0.100)	(0.099)	(0.097)	(0.079)		(0.074)	(0.098)	(0.096)	(0.091)	(0.073)		(0.079)	(0.105)	(0.103)	(0.098)	(0.077)
																						44.age	-0.2464***	-0.1233	-0.1505	-0.1891*	-0.1773**		-0.2426***	-0.1361	-0.1760*	-0.1725*	-0.1818**		-0.1189	-0.0465	-0.1049	-0.2246**	-0.1237
																							(0.093)	(0.099)	(0.099)	(0.097)	(0.079)		(0.074)	(0.098)	(0.095)	(0.090)	(0.073)		(0.079)	(0.105)	(0.103)	(0.098)	(0.077)
																						45.age	-0.2038**	-0.0629	-0.0768	-0.1345	-0.1195		-0.1739**	-0.1716*	-0.1037	-0.1112	-0.1401*		-0.0514	-0.0688	-0.0391	-0.1591*	-0.0796
																							(0.092)	(0.098)	(0.098)	(0.096)	(0.078)		(0.073)	(0.097)	(0.094)	(0.089)	(0.072)		(0.077)	(0.103)	(0.101)	(0.096)	(0.076)
																						46.age	-0.2309**	-0.0982	-0.0983	-0.1248	-0.1381*		-0.1744**	-0.1389	-0.0994	-0.0876	-0.1251*		-0.0741	-0.0719	-0.1229	-0.1958**	-0.1162
																							(0.091)	(0.097)	(0.097)	(0.094)	(0.077)		(0.072)	(0.095)	(0.093)	(0.088)	(0.071)		(0.076)	(0.102)	(0.100)	(0.095)	(0.075)
																						47.age	-0.1774*	-0.1069	-0.1277	-0.1399	-0.1380*		-0.1448**	-0.1362	-0.0976	-0.0954	-0.1185*		-0.0272	-0.0645	-0.0456	-0.1266	-0.0660
																							(0.091)	(0.097)	(0.097)	(0.095)	(0.077)		(0.072)	(0.095)	(0.093)	(0.088)	(0.071)		(0.077)	(0.102)	(0.100)	(0.095)	(0.075)
																						48.age	-0.2282**	-0.1238	-0.1145	-0.1556*	-0.1555**		-0.1267*	-0.1543	-0.0349	-0.0852	-0.1003		-0.0159	-0.0930	-0.0728	-0.1728*	-0.0886
																							(0.090)	(0.096)	(0.096)	(0.094)	(0.076)		(0.072)	(0.095)	(0.092)	(0.088)	(0.071)		(0.076)	(0.101)	(0.099)	(0.095)	(0.075)
																						49.age	-0.2475***	-0.1128	-0.1537	-0.1754*	-0.1723**		-0.1642**	-0.1210	-0.1942**	-0.1861**	-0.1664**		-0.1150	-0.0906	-0.1238	-0.2563***	-0.1464*
																							(0.091)	(0.097)	(0.097)	(0.095)	(0.077)		(0.072)	(0.095)	(0.093)	(0.088)	(0.071)		(0.076)	(0.102)	(0.100)	(0.095)	(0.075)
																						50.age	-0.1551*	-0.0070	-0.0623	-0.0953	-0.0799		-0.1148	-0.0287	-0.0711	-0.1137	-0.0821		-0.0465	-0.0683	-0.1138	-0.1844*	-0.1033
																							(0.093)	(0.099)	(0.099)	(0.096)	(0.079)		(0.074)	(0.097)	(0.095)	(0.090)	(0.073)		(0.078)	(0.104)	(0.102)	(0.097)	(0.076)
																						51.age	-0.1774*	-0.0950	-0.1300	-0.1833*	-0.1464*		-0.1535**	-0.1309	-0.1622*	-0.1952**	-0.1604**		-0.1009	-0.0820	-0.1466	-0.2879***	-0.1543**
																							(0.093)	(0.099)	(0.099)	(0.097)	(0.079)		(0.074)	(0.098)	(0.095)	(0.090)	(0.073)		(0.078)	(0.104)	(0.102)	(0.098)	(0.077)
																						52.age	-0.1382	-0.0741	-0.0424	-0.1232	-0.0945		-0.1065	-0.1056	-0.0574	-0.1162	-0.0964		-0.0400	-0.0064	-0.0386	-0.1273	-0.0531
																							(0.095)	(0.101)	(0.101)	(0.099)	(0.080)		(0.075)	(0.100)	(0.097)	(0.092)	(0.074)		(0.080)	(0.107)	(0.104)	(0.100)	(0.079)
																						53.age	-0.2560***	-0.0208	-0.0598	-0.0951	-0.1079		-0.1886**	-0.1203	-0.0614	-0.1133	-0.1209		-0.0819	-0.0903	-0.0098	-0.0878	-0.0674
																							(0.095)	(0.102)	(0.101)	(0.099)	(0.081)		(0.076)	(0.100)	(0.098)	(0.093)	(0.075)		(0.080)	(0.107)	(0.104)	(0.100)	(0.079)
																						54.age	-0.1450	0.0180	-0.1351	-0.0736	-0.0839		-0.0966	-0.0374	-0.0615	-0.0764	-0.0680		-0.0096	-0.0363	-0.0655	-0.1491	-0.0651
																							(0.094)	(0.100)	(0.100)	(0.098)	(0.080)		(0.075)	(0.099)	(0.096)	(0.091)	(0.074)		(0.080)	(0.106)	(0.104)	(0.099)	(0.078)
																						55.age	-0.2235**	-0.0236	-0.1105	-0.1228	-0.1201		-0.1754**	-0.0742	-0.0952	-0.1304	-0.1188*		-0.0746	-0.0647	-0.0639	-0.1564	-0.0899
																							(0.091)	(0.097)	(0.097)	(0.095)	(0.078)		(0.073)	(0.096)	(0.093)	(0.089)	(0.072)		(0.077)	(0.103)	(0.100)	(0.096)	(0.076)
																						56.age	-0.2041**	-0.0266	-0.0310	-0.1076	-0.0923		-0.1157	-0.1001	-0.0395	-0.0637	-0.0798		-0.0480	-0.0355	-0.0256	-0.1516	-0.0652
																							(0.092)	(0.098)	(0.097)	(0.095)	(0.078)		(0.073)	(0.096)	(0.094)	(0.089)	(0.072)		(0.077)	(0.103)	(0.100)	(0.096)	(0.076)
																						57.age	-0.2366**	-0.0815	-0.1392	-0.2101**	-0.1669**		-0.1307*	-0.0953	-0.0903	-0.1199	-0.1091		-0.0514	-0.0850	-0.1126	-0.2308**	-0.1200
																							(0.092)	(0.098)	(0.098)	(0.096)	(0.078)		(0.073)	(0.097)	(0.094)	(0.089)	(0.072)		(0.078)	(0.103)	(0.101)	(0.097)	(0.076)
																						58.age	-0.2632***	-0.1263	-0.1306	-0.1700*	-0.1725**		-0.1623**	-0.1378	-0.1342	-0.1620*	-0.1490**		-0.0300	-0.0713	-0.1253	-0.1896*	-0.1040
																							(0.093)	(0.100)	(0.099)	(0.097)	(0.079)		(0.074)	(0.098)	(0.096)	(0.091)	(0.073)		(0.079)	(0.105)	(0.102)	(0.098)	(0.077)
																						59.age	-0.2253**	-0.0833	-0.1076	-0.1230	-0.1348*		-0.1328*	-0.1641*	-0.0890	-0.0629	-0.1122		-0.0597	-0.0655	-0.0804	-0.1340	-0.0849
																							(0.093)	(0.099)	(0.099)	(0.097)	(0.079)		(0.074)	(0.098)	(0.095)	(0.091)	(0.073)		(0.078)	(0.104)	(0.102)	(0.097)	(0.077)
																						60.age	-0.2266**	-0.0646	-0.1212	-0.1074	-0.1299*		-0.1782**	-0.0686	-0.1268	-0.0957	-0.1173*		-0.0133	0.0466	-0.0051	-0.0881	-0.0150
																							(0.091)	(0.097)	(0.097)	(0.095)	(0.077)		(0.072)	(0.096)	(0.093)	(0.088)	(0.071)		(0.077)	(0.102)	(0.100)	(0.095)	(0.075)
																						61.age	-0.2586***	-0.0958	-0.0942	-0.1259	-0.1436*		-0.1110	-0.1047	-0.0655	-0.0720	-0.0883		-0.0387	-0.0927	-0.0882	-0.1627*	-0.0956
																							(0.091)	(0.097)	(0.097)	(0.095)	(0.077)		(0.072)	(0.095)	(0.093)	(0.088)	(0.071)		(0.076)	(0.102)	(0.100)	(0.095)	(0.075)
																						62.age	-0.1791*	-0.0071	-0.0628	-0.0672	-0.0790		-0.1541**	-0.0439	-0.0108	-0.0341	-0.0607		-0.0405	0.0029	0.0243	-0.1093	-0.0306
																							(0.093)	(0.099)	(0.099)	(0.097)	(0.079)		(0.074)	(0.098)	(0.095)	(0.090)	(0.073)		(0.078)	(0.104)	(0.102)	(0.098)	(0.077)
																						63.age	-0.2093**	-0.0579	-0.0769	-0.0820	-0.1065		-0.1117	-0.0205	0.0311	0.0049	-0.0240		0.0160	0.0460	0.0231	-0.1195	-0.0086
																							(0.094)	(0.100)	(0.100)	(0.098)	(0.080)		(0.075)	(0.099)	(0.096)	(0.091)	(0.074)		(0.079)	(0.105)	(0.103)	(0.098)	(0.077)
																						64.age	-0.2403**	-0.0908	-0.0913	-0.1510	-0.1434*		-0.1711**	-0.0897	-0.1190	-0.1176	-0.1244*		-0.0569	0.0419	0.0144	-0.1132	-0.0284
																							(0.095)	(0.101)	(0.101)	(0.099)	(0.080)		(0.075)	(0.100)	(0.097)	(0.092)	(0.074)		(0.079)	(0.106)	(0.103)	(0.099)	(0.078)
																						65.age	-0.2871***	-0.1073	-0.1034	-0.1487	-0.1617**		-0.1754**	-0.1301	-0.0800	-0.0978	-0.1208		-0.0410	-0.0677	-0.0839	-0.1648*	-0.0894
																							(0.095)	(0.101)	(0.101)	(0.099)	(0.081)		(0.075)	(0.100)	(0.097)	(0.092)	(0.074)		(0.080)	(0.107)	(0.104)	(0.100)	(0.079)
																						66.age	-0.2768***	-0.1306	-0.1145	-0.1148	-0.1592**		-0.1611**	-0.0573	-0.0285	-0.0560	-0.0757		-0.0621	-0.0858	-0.0580	-0.1683*	-0.0936
																							(0.094)	(0.100)	(0.100)	(0.098)	(0.080)		(0.075)	(0.099)	(0.096)	(0.092)	(0.074)		(0.079)	(0.105)	(0.103)	(0.098)	(0.078)
																						67.age	-0.2175**	-0.0790	-0.0885	-0.1205	-0.1264		-0.0855	-0.0364	-0.0090	-0.0541	-0.0462		0.0194	-0.0135	-0.0392	-0.1188	-0.0380
																							(0.096)	(0.102)	(0.102)	(0.100)	(0.082)		(0.076)	(0.101)	(0.098)	(0.093)	(0.075)		(0.081)	(0.108)	(0.106)	(0.101)	(0.079)
																						68.age	-0.2038**	-0.0841	-0.1061	-0.1726*	-0.1416*		-0.1679**	-0.0796	-0.1339	-0.1333	-0.1287*		-0.0647	-0.0374	-0.0075	-0.1349	-0.0611
																							(0.097)	(0.103)	(0.103)	(0.101)	(0.082)		(0.077)	(0.102)	(0.099)	(0.094)	(0.076)		(0.081)	(0.108)	(0.106)	(0.101)	(0.080)
																						69.age	-0.2369**	-0.0509	-0.0459	-0.0979	-0.1079		-0.1267	-0.0377	-0.0112	-0.0197	-0.0488		-0.0364	-0.0154	0.0180	-0.1412	-0.0437
																							(0.098)	(0.104)	(0.104)	(0.102)	(0.083)		(0.078)	(0.103)	(0.100)	(0.095)	(0.077)		(0.082)	(0.109)	(0.107)	(0.102)	(0.080)
																						2.prefecture_child	0.0431	-0.0129	0.0094	-0.0550	-0.0038		0.0081	-0.0044	-0.0177	-0.0624	-0.0191		-0.0255	-0.0224	-0.0173	-0.0485	-0.0284
																							(0.062)	(0.066)	(0.066)	(0.065)	(0.053)		(0.049)	(0.065)	(0.064)	(0.060)	(0.049)		(0.051)	(0.067)	(0.066)	(0.063)	(0.050)
																						3.prefecture_child	-0.0868	-0.0429	0.0669	0.0219	-0.0102		0.0144	-0.0303	0.0234	0.0573	0.0162		0.0001	0.0329	0.1002	0.1004	0.0584
																							(0.070)	(0.075)	(0.075)	(0.073)	(0.060)		(0.056)	(0.074)	(0.072)	(0.068)	(0.055)		(0.056)	(0.075)	(0.074)	(0.070)	(0.055)
																						4.prefecture_child	-0.0212	-0.0610	-0.0737	-0.1121**	-0.0670*		-0.0763**	-0.1206**	-0.1411***	-0.1434***	-0.1204***		-0.0649*	-0.0494	-0.0697	-0.0194	-0.0509
																							(0.048)	(0.051)	(0.051)	(0.050)	(0.041)		(0.038)	(0.050)	(0.049)	(0.047)	(0.038)		(0.039)	(0.052)	(0.051)	(0.049)	(0.038)
																						5.prefecture_child	-0.1012	-0.0187	-0.0633	-0.0362	-0.0549		-0.0625	-0.0581	-0.1356**	-0.0105	-0.0667		-0.0437	-0.0351	-0.1168	-0.0567	-0.0631
																							(0.067)	(0.072)	(0.072)	(0.070)	(0.057)		(0.054)	(0.071)	(0.069)	(0.065)	(0.053)		(0.056)	(0.074)	(0.073)	(0.070)	(0.055)
																						6.prefecture_child	-0.2268***	-0.0828	-0.2075***	-0.2011***	-0.1796***		-0.1487***	-0.1241*	-0.2659***	-0.2471***	-0.1965***		-0.1649***	-0.1426**	-0.2363***	-0.1400**	-0.1709***
																							(0.064)	(0.069)	(0.069)	(0.067)	(0.055)		(0.051)	(0.068)	(0.066)	(0.063)	(0.050)		(0.053)	(0.071)	(0.070)	(0.066)	(0.052)
																						7.prefecture_child	-0.0299	-0.0322	-0.0883	-0.1578***	-0.0771*		-0.1002**	-0.0901	-0.0961*	-0.1421***	-0.1071**		-0.1184***	-0.0729	-0.1329**	-0.1271**	-0.1128**
																							(0.054)	(0.057)	(0.057)	(0.056)	(0.046)		(0.043)	(0.057)	(0.055)	(0.052)	(0.042)		(0.045)	(0.060)	(0.058)	(0.056)	(0.044)
																						8.prefecture_child	-0.0327	-0.0343	-0.0189	-0.0573	-0.0358		-0.0611	-0.0304	-0.0351	-0.0334	-0.0400		-0.0197	-0.0400	0.0089	0.0709	0.0050
																							(0.048)	(0.052)	(0.052)	(0.050)	(0.041)		(0.039)	(0.051)	(0.050)	(0.047)	(0.038)		(0.040)	(0.054)	(0.053)	(0.050)	(0.040)
																						9.prefecture_child	-0.1318**	-0.1281**	-0.1071*	-0.1628***	-0.1325***		-0.0561	-0.0776	-0.1446**	-0.1761***	-0.1136**		-0.0827*	-0.0260	-0.1539**	-0.0897	-0.0881*
																							(0.060)	(0.064)	(0.064)	(0.062)	(0.051)		(0.048)	(0.063)	(0.061)	(0.058)	(0.047)		(0.049)	(0.065)	(0.064)	(0.061)	(0.048)
																						10.prefecture_child	-0.0312	0.0172	0.0192	-0.0501	-0.0112		-0.0535	-0.0427	-0.0396	-0.0493	-0.0463		0.0114	0.0236	0.0378	0.0406	0.0284
																							(0.059)	(0.063)	(0.063)	(0.062)	(0.050)		(0.047)	(0.062)	(0.061)	(0.058)	(0.046)		(0.049)	(0.066)	(0.065)	(0.062)	(0.049)
																						11.prefecture_child	-0.0010	0.0379	0.0061	0.0046	0.0119		-0.0455	0.0172	-0.0279	-0.0365	-0.0232		-0.0274	0.0379	-0.0024	0.0140	0.0055
																							(0.036)	(0.039)	(0.039)	(0.038)	(0.031)		(0.029)	(0.038)	(0.037)	(0.035)	(0.028)		(0.030)	(0.040)	(0.039)	(0.037)	(0.029)
																						12.prefecture_child	-0.0128	-0.0299	0.0204	0.0033	-0.0047		-0.0276	-0.0389	-0.0364	-0.0528	-0.0390		-0.0092	0.0245	-0.0308	0.0005	-0.0038
																							(0.038)	(0.040)	(0.040)	(0.039)	(0.032)		(0.030)	(0.040)	(0.039)	(0.037)	(0.030)		(0.031)	(0.042)	(0.041)	(0.039)	(0.031)
																						13.prefecture_child	-0.0282	-0.0126	0.0064	0.0109	-0.0059		-0.0400*	-0.0090	-0.0455	-0.0260	-0.0301		-0.0334	-0.0053	-0.0117	0.0435	-0.0018
																							(0.030)	(0.032)	(0.032)	(0.031)	(0.026)		(0.024)	(0.032)	(0.031)	(0.029)	(0.024)		(0.025)	(0.033)	(0.033)	(0.031)	(0.024)
																						14.prefecture_child	-0.0078	-0.0537	-0.0600*	-0.0599*	-0.0454		-0.0306	-0.0349	-0.0856**	-0.0625*	-0.0534**		-0.0231	-0.0187	-0.0749**	-0.0410	-0.0394
																							(0.034)	(0.036)	(0.036)	(0.035)	(0.029)		(0.027)	(0.036)	(0.035)	(0.033)	(0.027)		(0.028)	(0.038)	(0.037)	(0.035)	(0.028)
																						15.prefecture_child	-0.0635	0.0166	-0.0118	-0.0428	-0.0254		-0.1302***	-0.0231	-0.0427	-0.0459	-0.0605*		-0.1239***	-0.0903*	-0.1852***	-0.0713	-0.1177***
																							(0.047)	(0.050)	(0.050)	(0.049)	(0.040)		(0.037)	(0.049)	(0.048)	(0.045)	(0.037)		(0.039)	(0.052)	(0.051)	(0.049)	(0.038)
																						16.prefecture_child	-0.1284**	-0.1295*	-0.0360	-0.1308**	-0.1062**		-0.1036**	-0.0647	-0.1251*	-0.0992	-0.0981**		-0.1530***	-0.0283	-0.1278*	-0.1394**	-0.1121**
																							(0.063)	(0.068)	(0.068)	(0.066)	(0.054)		(0.050)	(0.067)	(0.065)	(0.062)	(0.050)		(0.052)	(0.070)	(0.068)	(0.065)	(0.051)
																						17.prefecture_child	-0.0381	-0.0442	-0.0182	-0.0721	-0.0432		-0.1244**	-0.1018	-0.1660**	-0.1404**	-0.1332***		-0.0706	-0.0006	-0.0624	-0.0595	-0.0483
																							(0.064)	(0.068)	(0.068)	(0.067)	(0.054)		(0.051)	(0.067)	(0.066)	(0.062)	(0.050)		(0.053)	(0.071)	(0.070)	(0.066)	(0.052)
																						18.prefecture_child	-0.2589***	-0.0523	-0.1136	-0.2248***	-0.1624***		-0.1237**	-0.1565**	-0.2273***	-0.2016***	-0.1773***		-0.1170*	-0.0713	-0.1496*	-0.1727**	-0.1276**
																							(0.073)	(0.078)	(0.078)	(0.076)	(0.062)		(0.058)	(0.077)	(0.075)	(0.071)	(0.057)		(0.061)	(0.081)	(0.079)	(0.076)	(0.060)
																						19.prefecture_child	0.0026	0.1088	0.0277	-0.0540	0.0213		0.0189	0.0605	0.0033	-0.0866	-0.0010		0.0174	0.1083	-0.0351	0.0016	0.0230
																							(0.077)	(0.083)	(0.082)	(0.081)	(0.066)		(0.062)	(0.081)	(0.079)	(0.075)	(0.061)		(0.064)	(0.086)	(0.084)	(0.080)	(0.063)
																						20.prefecture_child	-0.0850	-0.0693	-0.1197**	-0.1202**	-0.0986**		-0.0996**	-0.0986*	-0.0835	-0.1071**	-0.0972**		-0.1380***	-0.1677***	-0.1548***	-0.1396**	-0.1500***
																							(0.054)	(0.057)	(0.057)	(0.056)	(0.046)		(0.043)	(0.056)	(0.055)	(0.052)	(0.042)		(0.045)	(0.059)	(0.058)	(0.055)	(0.044)
																						21.prefecture_child	-0.1453***	-0.1333**	-0.0655	-0.0698	-0.1035**		-0.1496***	-0.1351***	-0.1635***	-0.1471***	-0.1488***		-0.1578***	-0.0818	-0.1194**	-0.0575	-0.1041***
																							(0.050)	(0.053)	(0.053)	(0.052)	(0.042)		(0.039)	(0.052)	(0.051)	(0.048)	(0.039)		(0.041)	(0.055)	(0.054)	(0.051)	(0.040)
																						22.prefecture_child	-0.0429	-0.0194	-0.0200	-0.0368	-0.0298		-0.0499	-0.0241	-0.0643	-0.0243	-0.0406		-0.0449	-0.0620	-0.1121**	-0.0258	-0.0612*
																							(0.043)	(0.046)	(0.046)	(0.045)	(0.037)		(0.034)	(0.046)	(0.044)	(0.042)	(0.034)		(0.036)	(0.047)	(0.046)	(0.044)	(0.035)
																						23.prefecture_child	-0.1655***	-0.1560***	-0.1813***	-0.2125***	-0.1788***		-0.1473***	-0.1696***	-0.2143***	-0.1955***	-0.1817***		-0.1166***	-0.0894**	-0.1484***	-0.1228***	-0.1193***
																							(0.034)	(0.036)	(0.036)	(0.035)	(0.029)		(0.027)	(0.035)	(0.034)	(0.033)	(0.026)		(0.028)	(0.037)	(0.036)	(0.035)	(0.027)
																						24.prefecture_child	-0.1512***	-0.1175**	-0.0695	-0.1250**	-0.1158**		-0.0604	-0.1045*	-0.1499***	-0.1619***	-0.1192***		-0.1167***	-0.0828	-0.0778	-0.0505	-0.0819*
																							(0.053)	(0.057)	(0.057)	(0.055)	(0.045)		(0.042)	(0.056)	(0.055)	(0.052)	(0.042)		(0.043)	(0.058)	(0.056)	(0.054)	(0.042)
																						25.prefecture_child	-0.0365	-0.0106	-0.0110	-0.0852	-0.0358		-0.0481	-0.0435	-0.0887	-0.0934	-0.0684		-0.0200	0.0576	-0.0929	-0.0505	-0.0264
																							(0.073)	(0.078)	(0.078)	(0.076)	(0.062)		(0.058)	(0.077)	(0.075)	(0.071)	(0.057)		(0.061)	(0.081)	(0.079)	(0.076)	(0.060)
																						26.prefecture_child	-0.0738*	-0.0435	-0.0934**	-0.1197***	-0.0826**		-0.1198***	-0.0970**	-0.1128**	-0.1132***	-0.1107***		-0.0927**	-0.0670	-0.0785*	-0.0611	-0.0748**
																							(0.044)	(0.047)	(0.047)	(0.046)	(0.037)		(0.035)	(0.046)	(0.045)	(0.043)	(0.034)		(0.036)	(0.048)	(0.047)	(0.045)	(0.036)
																						27.prefecture_child	-0.0543*	-0.0831**	-0.0993***	-0.0655*	-0.0756***		-0.0441*	-0.0751**	-0.0977***	-0.0528*	-0.0674***		-0.0404	-0.0475	-0.1115***	-0.0514	-0.0627**
																							(0.032)	(0.034)	(0.034)	(0.033)	(0.027)		(0.026)	(0.034)	(0.033)	(0.031)	(0.025)		(0.027)	(0.035)	(0.035)	(0.033)	(0.026)
																						28.prefecture_child	-0.1019***	-0.0770**	-0.0810**	-0.0987***	-0.0897***		-0.0880***	-0.0908**	-0.1253***	-0.1189***	-0.1058***		-0.0867***	-0.0377	-0.0815**	-0.0382	-0.0610**
																							(0.036)	(0.039)	(0.039)	(0.038)	(0.031)		(0.029)	(0.038)	(0.037)	(0.035)	(0.028)		(0.030)	(0.040)	(0.039)	(0.037)	(0.029)
																						29.prefecture_child	-0.0652	0.0674	0.0027	-0.0471	-0.0106		-0.0519	0.0398	-0.0892	-0.0904	-0.0479		-0.0571	-0.0057	-0.1064*	-0.0314	-0.0502
																							(0.058)	(0.061)	(0.061)	(0.060)	(0.049)		(0.046)	(0.061)	(0.059)	(0.056)	(0.045)		(0.048)	(0.064)	(0.062)	(0.060)	(0.047)
																						30.prefecture_child	-0.0683	-0.0889	-0.2015***	-0.1541**	-0.1282**		-0.0845	-0.1066	-0.2324***	-0.1710**	-0.1486***		-0.0893	-0.0938	-0.1466**	-0.1026	-0.1081*
																							(0.070)	(0.074)	(0.074)	(0.073)	(0.059)		(0.055)	(0.073)	(0.071)	(0.068)	(0.055)		(0.057)	(0.076)	(0.074)	(0.071)	(0.056)
																						31.prefecture_child	-0.2497**	-0.2677**	-0.1688	-0.2403**	-0.2316***		-0.1265	-0.2056**	-0.2751***	-0.2461**	-0.2133***		-0.1106	-0.3155***	-0.2011*	-0.2309**	-0.2145***
																							(0.098)	(0.105)	(0.105)	(0.103)	(0.084)		(0.078)	(0.104)	(0.101)	(0.096)	(0.077)		(0.082)	(0.110)	(0.107)	(0.103)	(0.081)
																						32.prefecture_child	-0.1857**	-0.0399	-0.1961**	-0.1628*	-0.1461**		-0.2227***	-0.1152	-0.1975**	-0.1629**	-0.1746***		-0.1550**	-0.0267	-0.1849**	-0.1025	-0.1172*
																							(0.082)	(0.088)	(0.088)	(0.086)	(0.070)		(0.065)	(0.086)	(0.084)	(0.080)	(0.064)		(0.070)	(0.093)	(0.091)	(0.087)	(0.068)
																						33.prefecture_child	-0.1384***	-0.1078**	-0.1145**	-0.1187**	-0.1199***		-0.0714*	-0.0923*	-0.1513***	-0.1306***	-0.1114***		-0.1498***	-0.1281**	-0.1820***	-0.1184**	-0.1446***
																							(0.050)	(0.054)	(0.054)	(0.052)	(0.043)		(0.040)	(0.053)	(0.052)	(0.049)	(0.039)		(0.043)	(0.057)	(0.055)	(0.053)	(0.042)
																						34.prefecture_child	-0.1052**	-0.0860*	-0.1326***	-0.1347***	-0.1146***		-0.0563	-0.0735	-0.1240***	-0.1108**	-0.0912***		-0.0978***	-0.1045**	-0.1528***	-0.1052**	-0.1151***
																							(0.045)	(0.048)	(0.048)	(0.047)	(0.038)		(0.036)	(0.047)	(0.046)	(0.044)	(0.035)		(0.037)	(0.049)	(0.048)	(0.046)	(0.036)
																						35.prefecture_child	-0.2092***	-0.1056	-0.1729**	-0.1705***	-0.1646***		-0.0950*	-0.0644	-0.1174*	-0.0764	-0.0883*		-0.0692	-0.1040	-0.1525**	-0.1243*	-0.1125**
																							(0.063)	(0.068)	(0.068)	(0.066)	(0.054)		(0.050)	(0.067)	(0.065)	(0.062)	(0.050)		(0.052)	(0.069)	(0.067)	(0.064)	(0.051)
																						36.prefecture_child	-0.0594	0.0356	0.0030	-0.0054	-0.0065		-0.0797	-0.0391	-0.0864	-0.0853	-0.0726		-0.1659**	-0.0859	-0.1308	-0.0760	-0.1147*
																							(0.079)	(0.084)	(0.084)	(0.082)	(0.067)		(0.063)	(0.083)	(0.081)	(0.077)	(0.062)		(0.067)	(0.089)	(0.087)	(0.083)	(0.066)
																						37.prefecture_child	-0.2115***	-0.0629	-0.1394**	-0.1558**	-0.1424***		-0.1758***	-0.0924	-0.1897***	-0.1762***	-0.1585***		-0.0953*	-0.0342	-0.1658**	-0.1283**	-0.1059**
																							(0.065)	(0.069)	(0.069)	(0.067)	(0.055)		(0.052)	(0.068)	(0.066)	(0.063)	(0.051)		(0.052)	(0.070)	(0.068)	(0.065)	(0.052)
																						38.prefecture_child	-0.1983***	-0.1161*	-0.1034*	-0.1543**	-0.1430***		-0.1671***	-0.1255**	-0.1076*	-0.1225**	-0.1306***		-0.1560***	-0.2101***	-0.1334**	-0.1053*	-0.1512***
																							(0.058)	(0.062)	(0.062)	(0.060)	(0.049)		(0.046)	(0.061)	(0.059)	(0.056)	(0.045)		(0.048)	(0.064)	(0.063)	(0.060)	(0.047)
																						39.prefecture_child	-0.2055**	-0.2008**	-0.0553	-0.1539	-0.1539**		-0.0951	-0.1585*	-0.0575	-0.0984	-0.1023		-0.1364*	-0.1213	-0.2752***	-0.1692*	-0.1755**
																							(0.090)	(0.096)	(0.096)	(0.094)	(0.076)		(0.072)	(0.095)	(0.092)	(0.087)	(0.070)		(0.073)	(0.098)	(0.096)	(0.091)	(0.072)
																						40.prefecture_child	-0.0858**	-0.0463	-0.1196***	-0.0802*	-0.0830**		-0.0689**	-0.0298	-0.0791*	-0.0599	-0.0594*		-0.0662*	-0.0368	-0.1111**	-0.0497	-0.0660*
																							(0.042)	(0.045)	(0.045)	(0.044)	(0.036)		(0.034)	(0.044)	(0.043)	(0.041)	(0.033)		(0.036)	(0.047)	(0.046)	(0.044)	(0.035)
																						41.prefecture_child	-0.2433***	-0.3179***	-0.2040**	-0.2709***	-0.2590***		-0.1739**	-0.1744*	-0.2556***	-0.2883***	-0.2231***		-0.1968***	-0.2185**	-0.0885	-0.0845	-0.1471**
																							(0.088)	(0.094)	(0.094)	(0.092)	(0.075)		(0.070)	(0.093)	(0.090)	(0.086)	(0.069)		(0.073)	(0.097)	(0.095)	(0.091)	(0.072)
																						42.prefecture_child	-0.0737	-0.1033	-0.0765	-0.1335*	-0.0967*		0.0025	-0.1603**	-0.1008	-0.1322**	-0.0977*		-0.0284	-0.0970	-0.1103	-0.0775	-0.0783
																							(0.068)	(0.072)	(0.072)	(0.071)	(0.058)		(0.054)	(0.071)	(0.070)	(0.066)	(0.053)		(0.058)	(0.077)	(0.076)	(0.072)	(0.057)
																						43.prefecture_child	-0.0926	-0.1016	-0.0528	-0.1007	-0.0869		-0.0248	-0.0210	-0.0535	-0.0425	-0.0355		-0.0619	-0.0828	-0.1402**	-0.0602	-0.0863*
																							(0.064)	(0.068)	(0.068)	(0.066)	(0.054)		(0.051)	(0.067)	(0.065)	(0.062)	(0.050)		(0.052)	(0.069)	(0.068)	(0.065)	(0.051)
																						44.prefecture_child	-0.1241*	-0.0773	-0.0906	-0.1227	-0.1037*		-0.1012*	-0.1093	-0.1013	-0.0859	-0.0994*		-0.1383**	-0.0413	-0.0468	-0.0128	-0.0598
																							(0.073)	(0.078)	(0.078)	(0.076)	(0.062)		(0.058)	(0.077)	(0.075)	(0.071)	(0.057)		(0.060)	(0.080)	(0.078)	(0.075)	(0.059)
																						45.prefecture_child	-0.0946	-0.0497	0.1119	0.0089	-0.0059		-0.0582	0.0078	-0.0564	-0.0085	-0.0288		-0.0402	0.0364	-0.0859	-0.0821	-0.0429
																							(0.083)	(0.089)	(0.089)	(0.087)	(0.071)		(0.066)	(0.087)	(0.085)	(0.081)	(0.065)		(0.069)	(0.091)	(0.090)	(0.086)	(0.067)
																						46.prefecture_child	-0.0723	-0.0829	-0.1232	-0.0984	-0.0942		-0.0478	-0.1174	-0.1166	-0.0568	-0.0846		-0.0616	-0.0429	-0.1758**	-0.0229	-0.0758
																							(0.070)	(0.075)	(0.075)	(0.073)	(0.060)		(0.056)	(0.074)	(0.072)	(0.068)	(0.055)		(0.059)	(0.079)	(0.077)	(0.074)	(0.058)
																						47.prefecture_child	-0.0592	0.1282	0.2002**	0.1541*	0.1058		-0.0660	0.1034	0.1110	0.1141	0.0656		-0.0119	0.2221**	0.1377	0.1428	0.1227*
																							(0.090)	(0.096)	(0.096)	(0.093)	(0.076)		(0.071)	(0.094)	(0.092)	(0.087)	(0.070)		(0.076)	(0.101)	(0.099)	(0.094)	(0.074)
																						48.prefecture_child	-0.0790	-0.1666	0.0410	0.0641	-0.0351		-0.0188	-0.0228	0.0144	0.0326	0.0013		-0.0475	0.1206	-0.1253	-0.0590	-0.0278
																							(0.117)	(0.124)	(0.124)	(0.122)	(0.099)		(0.093)	(0.123)	(0.119)	(0.113)	(0.091)		(0.096)	(0.128)	(0.126)	(0.120)	(0.095)
																						child_12yr1	0.0329	0.0041	-0.0474	-0.0010	-0.0028		0.0419*	0.0460	-0.0042	0.0274	0.0278		0.0269	-0.0021	0.0208	0.0367	0.0206
																							(0.028)	(0.030)	(0.030)	(0.029)	(0.024)		(0.022)	(0.030)	(0.029)	(0.027)	(0.022)		(0.023)	(0.031)	(0.030)	(0.029)	(0.023)
																						child_12yr2	0.0953***	0.0636**	0.0351	0.0923***	0.0716***		0.0796***	0.1086***	0.0792**	0.1145***	0.0955***		0.0745***	0.0773**	0.0843***	0.1068***	0.0857***
																							(0.030)	(0.032)	(0.032)	(0.031)	(0.025)		(0.024)	(0.032)	(0.031)	(0.029)	(0.024)		(0.025)	(0.033)	(0.032)	(0.031)	(0.024)
																						Constant	0.6618***	0.3410***	0.3603***	0.4512***	0.4536***		0.6414***	0.3910***	0.4008***	0.4614***	0.4737***		0.6630***	0.4506***	0.3878***	0.5204***	0.5055***
																							(0.110)	(0.117)	(0.117)	(0.115)	(0.093)		(0.088)	(0.116)	(0.113)	(0.107)	(0.086)		(0.092)	(0.123)	(0.120)	(0.115)	(0.091)
																						Observations	6,050	6,050	6,050	6,050	6,050		6,050	6,050	6,050	6,050	6,050		5,664	5,664	5,664	5,664	5,664
																						R-squared	0.076	0.087	0.096	0.087	0.109		0.095	0.093	0.102	0.093	0.121		0.084	0.085	0.095	0.088	0.113
																						Standard errors in parentheses
																						*** p<0.01, ** p<0.05, * p<0.1

## Sheet: A7
	Appendix 7. Usage of a Handkerchief
				Carrying a handkerchief (always/someimes=1)				Carrying a handkerchief (always=1)
				Before COVID-19	In April	In July/August		Before COVID-19	In April	In July/August
				(1)	(2)	(3)		(4)	(5)	(6)
	Panel A: Eq. (1) Adjustments for childhood education/residence as below, as well as demographic/ behavioral/labor/age and prefecture dummies
	Elementary School Education
		Everyone in my class was supervised by teachers to ensure that they washed their hands in turn		0.0311**	0.0301**	0.0117		0.0359**	0.0449***	0.0503***
				(0.014)	(0.013)	(0.017)		(0.016)	(0.015)	(0.019)
		There was a handmade soap making class		0.0171	0.0303*	0.0118		0.0297	0.0324*	0.0178
				(0.016)	(0.016)	(0.021)		(0.019)	(0.018)	(0.023)
	Childhood Residential Area Near Shrines/Temples
		There were shrines near my house or along the school route		-0.0024	-0.0034	-0.0154		0.0024	0.0038	-0.0138
				(0.013)	(0.012)	(0.016)		(0.015)	(0.015)	(0.018)
		There were temples near my house or along the school route		-0.0012	-0.0010	0.0201		0.0182	0.0185	0.0132
				(0.013)	(0.013)	(0.016)		(0.015)	(0.015)	(0.018)
	Panel B: Eq. (2) Adjustments for handwashing experiences at shrines/temple and reciprocity as below in addition to those in Panel A
	Elementary School Education
		Everyone in my class was supervised by teachers to ensure that they washed their hands in turn		0.0230*	0.0214	0.0102		0.0272*	0.0342**	0.0453**
				(0.014)	(0.013)	(0.017)		(0.016)	(0.015)	(0.019)
		There was a handmade soap making class		0.0123	0.0250	0.0099		0.0234	0.0252	0.0115
				(0.016)	(0.016)	(0.021)		(0.019)	(0.018)	(0.023)
	Childhood Residential Area Near Shrines/Temples
		There were shrines near my house or along the school route		-0.0066	-0.0062	-0.0160		0.0005	0.0027	-0.0111
				(0.013)	(0.013)	(0.016)		(0.015)	(0.015)	(0.018)
		There were temples near my house or along the school route		-0.0038	-0.0035	0.0194		0.0161	0.0159	0.0119
				(0.013)	(0.013)	(0.016)		(0.015)	(0.015)	(0.018)
	Childhood Handwashing Experiences at Shrines/Temples
		Never washed hands (Base)
		Washed hands only a few times		0.0159	0.0119	-0.0291		-0.0208	0.0014	-0.0770***
				(0.018)	(0.017)	(0.022)		(0.021)	(0.020)	(0.025)
		Washed hands most of the time		0.0257	0.0259	-0.0282		-0.0120	0.0096	-0.0267
				(0.017)	(0.016)	(0.021)		(0.020)	(0.019)	(0.023)
		Always washed hands		0.0617***	0.0701***	0.0022		0.0736***	0.0991***	0.0388
				(0.018)	(0.017)	(0.022)		(0.021)	(0.020)	(0.025)
	Reciprocity
		Reciprocity		0.0077	0.0098	0.0116		0.0148**	0.0152**	0.0102
				(0.006)	(0.006)	(0.008)		(0.007)	(0.007)	(0.010)
	Note: Results yielded by Eq. (1) are presented in Panel A. Note that in Panel A, childhood handwashing experiences at shrines/temples and reciprocity (customs/reciprocity) are intentionally excluded from these findings because these two sets of variables are considered as concomitant variables which are a plausible surrogate for more immediately relevant confounding variables (education / residen…
